# Supplementary material for: TUT‐DIS3L2 is a mammalian surveillance pathway for aberrant structured non‐coding RNAs
Source: EMBO J. 2016 Sep 19;35(20):2179–91. doi: 10.15252/embj.201694857 (PMC5069555; doi:10.15252/embj.201694857)
Supplement: Supplementary file 3 — Table EV1 [file EMBJ-35-2179-s003.xls]

## Sheet: CLIP reads
	Chr	Start	End	Strand	RNA_type	Subtype	Gene_name	pValue	rho	Gene_id	Transcript_id	SumUniqueReads	SumUridylatedReads
1	chr1	144839350	144839399	-	tRNA		chr1.tRNA121-GlnCTG	1	0.533	chr1.tRNA121-GlnCTG		584	28
2	chr1	145396850	145396899	-	tRNA		chr1.tRNA118-HisGTG	1	0.472	chr1.tRNA118-HisGTG		17571	6871
3	chr1	161501000	161501049	+	tRNA		chr1.tRNA45-GlyTCC	1	0.337	chr1.tRNA45-GlyTCC		4677	1327
4	chr1	161591500	161591549	+	tRNA		chr1.tRNA50-AsnGTT	1	0.613	chr1.tRNA50-AsnGTT		569	227
5	chr1	249168050	249168099	+	tRNA		chr1.tRNA58-LeuCAA	1	0.69	chr1.tRNA58-LeuCAA		119	79
6	chr10	5895650	5895699	-	tRNA		chr10.tRNA6-ValTAC	1	0.67	chr10.tRNA6-ValTAC		13731	6936
7	chr11	59319250	59319299	+	tRNA		chr11.tRNA4-LeuTAA	1	0.611	chr11.tRNA4-LeuTAA		3522	1992
8	chr11	66115600	66115649	+	tRNA		chr11.tRNA8-SerGCT	1	0.47	chr11.tRNA8-SerGCT		36225	16590
9	chr13	31248100	31248149	-	tRNA		chr13.tRNA7-AsnGTT	1	0.976	chr13.tRNA7-AsnGTT		1113	193
10	chr15	45493300	45493349	+	tRNA		chr15.tRNA1-HisGTG	1	0.886	chr15.tRNA1-HisGTG		41	36
11	chr16	22207050	22207099	-	tRNA		chr16.tRNA27-LeuTAG	1	0.623	chr16.tRNA27-LeuTAG		3532	1462
12	chr16	3244000	3244049	+	tRNA		chr16.tRNA12-ArgCCT	1	0.686	chr16.tRNA12-ArgCCT		402	227
13	chr16	57333900	57333949	+	tRNA		chr16.tRNA17-LeuCAG	1	0.473	chr16.tRNA17-LeuCAG		4897	1994
14	chr16	73512250	73512299	-	tRNA		chr16.tRNA23-LysTTT	1	0.666	chr16.tRNA23-LysTTT		297	133
15	chr17	29877050	29877099	+	tRNA		chr17.tRNA14-ThrCGT	1	0.849	chr17.tRNA14-ThrCGT		114	98
16	chr17	8090250	8090299	+	tRNA		chr17.tRNA7-SerGCT	1	0.551	chr17.tRNA7-SerGCT		1923	681
17	chr17	8129500	8129549	-	tRNA		chr17.tRNA36-ThrAGT	1	0.392	chr17.tRNA36-ThrAGT		8963	424
18	chr19	4724650	4724699	-	tRNA		chr19.tRNA13-ValCAC	1	0.481	chr19.tRNA13-ValCAC		2096	701
19	chr5	180600950	180600999	-	tRNA		chr5.tRNA16-LeuAAG	1	0.532	chr5.tRNA16-LeuAAG		148	78
20	chr5	180615400	180615449	-	tRNA		chr5.tRNA15-ValAAC	1	0.457	chr5.tRNA15-ValAAC		3226	1062
21	chr6	26305700	26305749	-	tRNA		chr6.tRNA175-SerGCT	1	0.349	chr6.tRNA175-SerGCT		17325	4444
22	chr6	26595150	26595199	+	tRNA		chr6.tRNA17-TyrGTA	1	0.33	chr6.tRNA17-TyrGTA		2111	669
23	chr6	26673700	26673749	+	tRNA		chr6.tRNA18-AlaAGC	1	0.56	chr6.tRNA18-AlaAGC		758	409
24	chr6	27173850	27173899	-	tRNA		chr6.tRNA157-ValCAC	1	0.397	chr6.tRNA157-ValCAC		7349	645
25	chr6	27258400	27258449	+	tRNA		chr6.tRNA40-ValTAC	1	0.622	chr6.tRNA40-ValTAC		407	223
26	chr6	27300700	27300749	-	tRNA		chr6.tRNA150-MetCAT	1	0.519	chr6.tRNA150-MetCAT		602	246
27	chr6	27521150	27521199	-	tRNA		chr6.tRNA145-SerAGA	1	0.525	chr6.tRNA145-SerAGA		1608	640
28	chr6	27551150	27551199	-	tRNA		chr6.tRNA144-AspGTC	1	0.877	chr6.tRNA144-AspGTC		902	776
29	chr6	27618700	27618749	-	tRNA		chr6.tRNA139-ValAAC	1	0.601	chr6.tRNA139-ValAAC		4107	1137
30	chr6	28180800	28180849	+	tRNA		chr6.tRNA62-SerGCT	1	0.558	chr6.tRNA62-SerGCT		3073	1799
31	chr7	149028250	149028299	+	tRNA		chr7.tRNA6-CysGCA	1	0.421	chr7.tRNA6-CysGCA		1257	200
32	chr9	14433900	14433949	-	tRNA		chr9.tRNA7-HisGTG	1	0.521	chr9.tRNA7-HisGTG		225	115
33	chr6	27656050	27656099	+	tRNA		chr6.tRNA59-IleAAT	0.999	0.662	chr6.tRNA59-IleAAT		719	63
34	chr1	149155800	149155849	-	tRNA		chr1.tRNA106-HisGTG	0.998	0.54	chr1.tRNA106-HisGTG		336	214
35	chr6	26305650	26305699	-	tRNA		chr6.tRNA175-SerGCT	0.998	0.283	chr6.tRNA175-SerGCT		14990	3313
36	chr6	58196550	58196599	-	tRNA		chr6.tRNA89-AlaAGC	0.998	0.795	chr6.tRNA89-AlaAGC		27	22
37	chr12	27843300	27843349	+	tRNA		chr12.tRNA1-LysTTT	0.997	0.594	chr12.tRNA1-LysTTT		73	38
38	chr7	149332850	149332899	+	tRNA		chr7.tRNA13-CysGCA	0.995	0.456	chr7.tRNA13-CysGCA		2746	248
39	chr7	149344050	149344099	-	tRNA		chr7.tRNA17-CysGCA	0.995	0.552	chr7.tRNA17-CysGCA		12888	256
40	chr15	26327450	26327499	-	tRNA		chr15.tRNA11-GluTTC	0.992	1	chr15.tRNA11-GluTTC		75	39
41	chr6	27688850	27688899	-	tRNA		chr6.tRNA134-LeuTAA	0.985	0.377	chr6.tRNA134-LeuTAA		571	233
42	chr6	27543900	27543949	+	tRNA		chr6.tRNA53-LysTTT	0.977	0.478	chr6.tRNA53-LysTTT		230	51
43	chr7	149404700	149404749	+	tRNA		chr7.tRNA15-CysGCA	0.976	0.664	chr7.tRNA15-CysGCA		19	17
44	chr1	94313100	94313149	+	tRNA		chr1.tRNA9-ArgTCT	0.975	0.658	chr1.tRNA9-ArgTCT		35	22
45	chr1	204475600	204475649	+	tRNA		chr1.tRNA54-LysTTT	0.958	0.636	chr1.tRNA54-LysTTT		58	33
46	chr16	14379800	14379849	+	tRNA		chr16.tRNA15-ThrCGT	0.952	0.43	chr16.tRNA15-ThrCGT		667	229
47	chr1	10359100	10359149	+	snRNA		RNU6-37P	1	0.811	ENSG00000199562	ENST00000362692	725	681
48	chr1	12137900	12137949	-	snRNA		RNU6-777P	1	0.842	ENSG00000201135	ENST00000364265	51	50
49	chr1	148241500	148241549	+	snRNA		RNVU1-14	1	0.687	ENSG00000207501	ENST00000384770	136	11
50	chr1	236431200	236431249	+	snRNA		RNU2-70P	1	0.92	ENSG00000222650	ENST00000410718	337	313
51	chr1	28975100	28975149	+	snRNA		RNU11	1	0.824	ENSG00000270103	ENST00000387069	5737	4041
52	chr10	21950550	21950599	-	snRNA		RNU6-1141P	1	0.874	ENSG00000201390	ENST00000364520	1904	1722
53	chr10	92682450	92682499	-	snRNA		RNU6-740P	1	0.725	ENSG00000201604	ENST00000364734	110	109
54	chr11	111903200	111903249	-	snRNA		RNU6-893P	1	0.878	ENSG00000238444	ENST00000458841	47	45
55	chr11	119160250	119160299	-	snRNA		RNU6-262P	1	0.657	ENSG00000222249	ENST00000410317	100	79
56	chr11	121875100	121875149	+	snRNA		RNU6-256P	1	0.588	ENSG00000252556	ENST00000516747	294	195
57	chr11	62609050	62609099	-	snRNA		RNU2-2P	1	0.476	ENSG00000222328	ENST00000410396	3030	1236
58	chr11	62609200	62609249	-	snRNA		RNU2-2P	1	0.571	ENSG00000222328	ENST00000410396	678516	73651
59	chr12	3063400	3063449	-	snRNA		RNU6-1315P	1	0.976	ENSG00000252996	ENST00000517187	38	38
60	chr12	93346450	93346499	+	snRNA		RNU6-1329P	1	0.872	ENSG00000202534	ENST00000365664	1052	971
61	chr12	95832500	95832549	-	snRNA		RNU6-735P	1	0.72	ENSG00000222544	ENST00000410612	141	106
62	chr14	35025400	35025449	-	snRNA		RNU1-28P	1	0.561	ENSG00000206588	ENST00000383861	205	170
63	chr14	61441100	61441149	+	snRNA		RNU6-398P	1	1	ENSG00000206870	ENST00000384143	171	170
64	chr15	65597050	65597099	+	snRNA		RNU5B-1	1	0.635	ENSG00000200156	ENST00000363286	19866	7855
65	chr15	68132350	68132399	-	snRNA		RNU6-1	1	0.897	ENSG00000206625	ENST00000383898	224	92
66	chr16	58530850	58530899	+	snRNA		RNU6-103P	1	0.975	ENSG00000200556	ENST00000363686	673	667
67	chr16	70479150	70479199	-	snRNA		RNU6-23P	1	0.86	ENSG00000200153	ENST00000363283	18	17
68	chr17	36911500	36911549	-	snRNA		RNU6-866P	1	0.601	ENSG00000252278	ENST00000516469	149	101
69	chr17	37638700	37638749	-	snRNA		RNU6-981P	1	1	ENSG00000223091	ENST00000411159	23	23
70	chr17	39624250	39624299	+	snRNA		RNU2-32P	1	0.488	ENSG00000223125	ENST00000411193	473	225
71	chr17	47026750	47026799	-	snRNA		RNU1-42P	1	0.75	ENSG00000200903	ENST00000364033	115	89
72	chr18	19760050	19760099	-	snRNA		RNU6-702P	1	0.907	ENSG00000201852	ENST00000364982	1470	1361
73	chr18	45696150	45696199	-	snRNA		RNU6-708P	1	0.641	ENSG00000206944	ENST00000384217	257	223
74	chr18	75796800	75796849	+	snRNA		RNU6-655P	1	0.591	ENSG00000199728	ENST00000362858	121	84
75	chr19	55380350	55380399	-	snRNA		RNU6-222P	1	0.92	ENSG00000199308	ENST00000362438	157	151
76	chr2	201746400	201746449	-	snRNA		RNU6-312P	1	1	ENSG00000201499	ENST00000364629	33	33
77	chr20	30168950	30168999	+	snRNA		RNU6-384P	1	0.765	ENSG00000201770	ENST00000364900	258	206
78	chr21	38417900	38417949	+	snRNA		RNU6-696P	1	0.941	ENSG00000212136	ENST00000390834	52	50
79	chr22	43011250	43011299	+	snRNA		RNU12	1	0.708	ENSG00000270022	ENST00000362512	1858	1250
80	chr22	43011550	43011599	+	snRNA		RNU12	1	0.577	ENSG00000270022	ENST00000602478	3063	856
81	chr22	43011600	43011649	+	snRNA		RNU12	1	0.626	ENSG00000270022	ENST00000602478	358	169
82	chr3	93695950	93695999	+	snRNA		RNU6-511P	1	0.695	ENSG00000200366	ENST00000363496	63	58
83	chr5	77610700	77610749	-	snRNA		RNU6-183P	1	0.921	ENSG00000200331	ENST00000363461	23	23
84	chr9	2162850	2162899	-	snRNA		RNU2-25P	1	0.418	ENSG00000222973	ENST00000411041	851	748
85	chr3	102878850	102878899	+	snRNA		RNU1-43P	0.999	0.865	ENSG00000201922	ENST00000365052	31	28
86	chr3	170712700	170712749	-	snRNA		RNU1-70P	0.999	0.681	ENSG00000199488	ENST00000362618	56	39
87	chr3	23655150	23655199	-	snRNA		RNU6-922P	0.998	0.795	ENSG00000252562	ENST00000516753	24	22
88	chr6	111043450	111043499	-	snRNA		RNU6-957P	0.998	0.875	ENSG00000200522	ENST00000363652	21	20
89	chr6	76183450	76183499	-	snRNA		RNU1-34P	0.998	0.595	ENSG00000201291	ENST00000364421	82	57
90	chr9	127649750	127649799	-	snRNA		RNU4-82P	0.997	0.806	ENSG00000199313	ENST00000362443	31	27
91	chr1	148604900	148604949	-	snRNA		RNVU1-15	0.996	0.34	ENSG00000207205	ENST00000384476	2893	639
92	chr3	141621750	141621799	-	snRNA		RNU6-509P	0.996	0.689	ENSG00000200389	ENST00000363519	39	34
93	chr2	122288450	122288499	+	snRNA		RNU4ATAC	0.995	0.398	ENSG00000264229	ENST00000580972	437	154
94	chr1	150209450	150209499	+	snRNA		RNU2-17P	0.994	0.447	ENSG00000222222	ENST00000410290	296	195
95	chr7	141427900	141427949	+	snRNA		RNU1-82P	0.994	0.831	ENSG00000212153	ENST00000390851	164	28
96	chrX	131714150	131714199	-	snRNA		RNU6-98P	0.991	0.556	ENSG00000206900	ENST00000384173	83	45
97	chr11	64915100	64915149	+	snRNA		RNU2-23P	0.99	0.786	ENSG00000222477	ENST00000410545	356	173
98	chr15	82466600	82466649	-	snRNA		RNU1-77P	0.99	0.749	ENSG00000212170	ENST00000390868	34	13
99	chr4	136917050	136917099	-	snRNA		RNU1-89P	0.983	0.48	ENSG00000207322	ENST00000384592	156	79
100	chr4	3045900	3045949	+	snRNA		RNU6-204P	0.982	0.742	ENSG00000199335	ENST00000362465	33	23
101	chr4	139976650	139976699	+	snRNA		RNU6-531P	0.98	0.81	ENSG00000252503	ENST00000516694	25	21
102	chr6	36607350	36607399	-	snRNA		RNU1-88P	0.979	0.528	ENSG00000238554	ENST00000459274	65	11
103	chr7	123430650	123430699	-	snRNA		RNU6-11P	0.977	0.516	ENSG00000201104	ENST00000364234	73	52
104	chrX	71596900	71596949	-	snRNA		RNU2-68P	0.973	0.359	ENSG00000222810	ENST00000410878	366	177
105	chr1	218715150	218715199	-	snoRNA		U3	1	0.913	ENSG00000212610	ENST00000391308	115	109
106	chr11	9450500	9450549	+	snoRNA		SNORA23	1	0.592	ENSG00000201998	ENST00000365128	641	303
107	chr14	85738300	85738349	+	snoRNA		RNU3P3	1	0.697	ENSG00000252529	ENST00000516720	5923	997
108	chr15	59052800	59052849	-	snoRNA		U3	1	0.7	ENSG00000200318	ENST00000363448	168	138
109	chr17	19015850	19015899	-	snoRNA		SNORD3D	1	0.739	ENSG00000262202	ENST00000362793	295	214
110	chr17	8076800	8076849	-	snoRNA		SNORD118	1	0.374	ENSG00000200463	ENST00000363593	6329	97
111	chr17	8076850	8076899	-	snoRNA		SNORD118	1	0.715	ENSG00000200463	ENST00000363593	46846	20012
112	chr2	114763150	114763199	-	snoRNA		U3	1	0.773	ENSG00000212182	ENST00000390880	443	351
113	chr8	124192650	124192699	-	snoRNA		U3	1	0.77	ENSG00000221461	ENST00000408534	464	393
114	chr8	124192700	124192749	-	snoRNA		U3	1	0.521	ENSG00000221461	ENST00000408534	902	650
115	chr8	20472350	20472399	-	snoRNA		U3	1	0.862	ENSG00000251944	ENST00000516135	53	51
116	chr8	98370500	98370549	+	snoRNA		U3	1	0.648	ENSG00000207215	ENST00000384486	1375	827
117	chr9	90989200	90989249	+	snoRNA		U3	1	0.501	ENSG00000252299	ENST00000516490	1980	839
118	chrX	20154150	20154199	-	snoRNA		snoU2-30	1	0.678	ENSG00000201882	ENST00000365012	193	137
119	chrX	68912800	68912849	+	snoRNA		U3	1	0.626	ENSG00000212434	ENST00000391132	167	157
120	chr10	120545400	120545449	-	snoRNA		U3	0.995	0.757	ENSG00000251836	ENST00000516027	28	21
121	chr3	90079450	90079499	+	snoRNA		U3	0.993	0.711	ENSG00000212598	ENST00000391296	123	54
122	chr8	8916050	8916099	-	snoRNA		U3	0.974	0.718	ENSG00000252543	ENST00000516734	21	16
123	chr7	148086750	148086799	+	snoRNA		U3	0.972	0.69	ENSG00000199370	ENST00000362500	21	18
124	chr1	11120000	11120049	-	mRNA		SRM	1	0.82	ENSG00000116649	ENST00000376957	54	42
125	chr1	1243200	1243249	-	mRNA		ACAP3	1	0.81	ENSG00000131584	ENST00000353662	128	96
126	chr1	144932000	144932049	-	mRNA		PDE4DIP	1	0.782	ENSG00000178104	ENST00000529945	66	50
127	chr1	149804550	149804599	+	mRNA		HIST2H4A	1	0.749	ENSG00000183941	ENST00000392938	91	72
128	chr1	149812250	149812299	-	mRNA		HIST2H3C	1	0.648	ENSG00000203811	ENST00000369158	112	79
129	chr1	149813750	149813799	-	mRNA		HIST2H2AA3	1	0.785	ENSG00000183558	ENST00000369161	164	146
130	chr1	149824600	149824649	+	mRNA		HIST2H3A	1	0.652	ENSG00000203852	ENST00000403683	28	15
131	chr1	149824650	149824699	+	mRNA		HIST2H3A	1	0.669	ENSG00000203852	ENST00000403683	219	157
132	chr1	149832300	149832349	-	mRNA		HIST2H4B	1	0.844	ENSG00000182217	ENST00000392932	154	143
133	chr1	149857700	149857749	-	mRNA		HIST2H2BE	1	0.721	ENSG00000184678	ENST00000369155	1635	1081
134	chr1	149858900	149858949	+	mRNA		HIST2H2AC	1	0.65	ENSG00000184260	ENST00000331380	585	338
135	chr1	149859000	149859049	-	mRNA		HIST2H2AB	1	0.561	ENSG00000184270	ENST00000331128	351	173
136	chr1	153950050	153950099	-	mRNA		JTB	1	0.895	ENSG00000143543	ENST00000368589	84	61
137	chr1	1551300	1551349	+	mRNA		MIB2	1	0.892	ENSG00000197530	ENST00000378712	49	41
138	chr1	155243200	155243249	-	mRNA		CLK2	1	0.757	ENSG00000176444	ENST00000355560	104	85
139	chr1	16266900	16266949	+	mRNA		SPEN	1	0.856	ENSG00000065526	ENST00000375759	362	289
140	chr1	1709800	1709849	-	mRNA		NADK	1	0.815	ENSG00000008130	ENST00000344463	49	37
141	chr1	179846850	179846899	-	mRNA		TOR1AIP2	1	0.97	ENSG00000169905	ENST00000367612	57	48
142	chr1	182360800	182360849	-	mRNA		GLUL	1	0.368	ENSG00000135821	ENST00000339526	1997	587
143	chr1	19401000	19401049	-	mRNA		UBR4	1	0.873	ENSG00000127481	ENST00000429347	71	54
144	chr1	202896250	202896299	-	mRNA		KLHL12	1	0.652	ENSG00000117153	ENST00000367261	82	54
145	chr1	210502250	210502299	+	mRNA		HHAT	1	0.639	ENSG00000054392	ENST00000308852	128	78
146	chr1	21113050	21113099	-	mRNA		HP1BP3	1	0.562	ENSG00000127483	ENST00000375000	214	130
147	chr1	211848850	211848899	-	mRNA		NEK2	1	0.77	ENSG00000117650	ENST00000366998	135	100
148	chr1	212606300	212606349	+	mRNA		NENF	1	0.635	ENSG00000117691	ENST00000366988	211	118
149	chr1	22263750	22263799	-	mRNA		HSPG2	1	0.776	ENSG00000142798	ENST00000374695	104	85
150	chr1	228135550	228135599	-	mRNA		WNT9A	1	0.921	ENSG00000143816	ENST00000272164	38	31
151	chr1	228290900	228290949	-	mRNA		C1orf35	1	0.58	ENSG00000143793	ENST00000272139	331	191
152	chr1	228296900	228296949	-	mRNA		MRPL55	1	0.578	ENSG00000162910	ENST00000411464	201	78
153	chr1	228328000	228328049	+	mRNA		GUK1	1	0.746	ENSG00000143774	ENST00000366721	94	72
154	chr1	228645050	228645099	-	mRNA		HIST3H2A	1	0.832	ENSG00000181218	ENST00000366695	616	488
155	chr1	229406850	229406899	+	mRNA		RAB4A	1	0.831	ENSG00000168118	ENST00000366690	57	42
156	chr1	234614500	234614549	-	mRNA		TARBP1	1	0.817	ENSG00000059588	ENST00000040877	79	64
157	chr1	234614800	234614849	-	mRNA		TARBP1	1	0.767	ENSG00000059588	ENST00000040877	23	13
158	chr1	235667700	235667749	-	mRNA		B3GALNT2	1	0.765	ENSG00000162885	ENST00000313984	40	31
159	chr1	244615350	244615399	-	mRNA		ADSS	1	0.628	ENSG00000035687	ENST00000366535	121	70
160	chr1	244816400	244816449	+	mRNA		DESI2	1	0.874	ENSG00000121644	ENST00000263831	38	31
161	chr1	26185800	26185849	-	mRNA		AUNIP	1	0.856	ENSG00000127423	ENST00000374298	47	31
162	chr1	26362050	26362099	+	mRNA		EXTL1	1	0.636	ENSG00000158008	ENST00000374280	205	136
163	chr1	27114700	27114749	+	mRNA		PIGV	1	0.644	ENSG00000060642	ENST00000374145	110	67
164	chr1	32538550	32538599	+	mRNA		TMEM39B	1	0.693	ENSG00000121775	ENST00000427288	84	52
165	chr1	33219650	33219699	+	mRNA		KIAA1522	1	0.865	ENSG00000162522	ENST00000373481	53	40
166	chr1	33546750	33546799	+	mRNA		ADC	1	0.764	ENSG00000142920	ENST00000398167	141	113
167	chr1	36235500	36235549	-	mRNA		CLSPN	1	0.882	ENSG00000092853	ENST00000520551	296	266
168	chr1	47779700	47779749	-	mRNA		STIL	1	0.712	ENSG00000123473	ENST00000371877	188	108
169	chr1	53192150	53192199	+	mRNA		ZYG11B	1	0.395	ENSG00000162378	ENST00000294353	1670	750
170	chr1	6295900	6295949	-	mRNA		ICMT	1	0.718	ENSG00000116237	ENST00000362035	111	75
171	chr1	65432100	65432149	-	mRNA		JAK1	1	0.658	ENSG00000162434	ENST00000342505	124	87
172	chr1	6557450	6557499	-	mRNA		PLEKHG5	1	0.933	ENSG00000171680	ENST00000544978	30	27
173	chr1	6662850	6662899	-	mRNA		KLHL21	1	0.577	ENSG00000162413	ENST00000377663	229	103
174	chr1	87794600	87794649	+	mRNA		LMO4	1	0.835	ENSG00000143013	ENST00000370544	98	68
175	chr1	9294800	9294849	+	mRNA		H6PD	1	0.759	ENSG00000049239	ENST00000377403	108	84
176	chr1	934800	934849	-	mRNA		HES4	1	0.767	ENSG00000188290	ENST00000484667	68	51
177	chr1	935350	935399	-	mRNA		HES4	1	0.849	ENSG00000188290	ENST00000484667	92	75
178	chr1	935400	935449	-	mRNA		HES4	1	0.861	ENSG00000188290	ENST00000304952	368	312
179	chr10	103454850	103454899	-	mRNA		FBXW4	1	0.746	ENSG00000107829	ENST00000331272	149	113
180	chr10	104404800	104404849	+	mRNA		TRIM8	1	1	ENSG00000171206	ENST00000302424	31	31
181	chr10	120355000	120355049	-	mRNA		PRLHR	1	0.92	ENSG00000119973	ENST00000239032	47	44
182	chr10	120789250	120789299	+	mRNA		NANOS1	1	0.75	ENSG00000188613	ENST00000425699	119	65
183	chr10	121356100	121356149	-	mRNA		TIAL1	1	0.921	ENSG00000151923	ENST00000369092	57	47
184	chr10	124134250	124134299	+	mRNA		PLEKHA1	1	0.636	ENSG00000107679	ENST00000368989	169	113
185	chr10	124739950	124739999	+	mRNA		PSTK	1	0.917	ENSG00000179988	ENST00000405485	72	67
186	chr10	126107400	126107449	-	mRNA		OAT	1	0.341	ENSG00000065154	ENST00000368845	10165	3046
187	chr10	13708100	13708149	-	mRNA		FRMD4A	1	1	ENSG00000151474	ENST00000378503	22	22
188	chr10	54074050	54074099	+	mRNA		DKK1	1	0.801	ENSG00000107984	ENST00000373970	66	50
189	chr10	6244900	6244949	+	mRNA		PFKFB3	1	0.839	ENSG00000170525	ENST00000379775	44	34
190	chr10	62538250	62538299	+	mRNA		CDK1	1	0.913	ENSG00000170312	ENST00000448257	39	35
191	chr10	71993050	71993099	-	mRNA		PPA1	1	0.573	ENSG00000180817	ENST00000373230	293	182
192	chr10	72575700	72575749	+	mRNA		SGPL1	1	0.792	ENSG00000166224	ENST00000373202	274	220
193	chr10	74856550	74856599	-	mRNA		P4HA1	1	0.939	ENSG00000122884	ENST00000440381	29	27
194	chr10	76871400	76871449	+	mRNA		SAMD8	1	0.754	ENSG00000156671	ENST00000542569	68	48
195	chr10	77161450	77161499	-	mRNA		ZNF503	1	0.715	ENSG00000165655	ENST00000535216	461	321
196	chr11	118965600	118965649	-	mRNA		H2AFX	1	0.803	ENSG00000188486	ENST00000530167	428	335
197	chr11	120196050	120196099	+	mRNA		TMEM136	1	0.84	ENSG00000181264	ENST00000529187	127	110
198	chr11	34937700	34937749	+	mRNA		PDHX	1	0.967	ENSG00000110435	ENST00000448838	49	48
199	chr11	3663500	3663549	-	mRNA		ART5	1	0.428	ENSG00000167311	ENST00000359918	491	193
200	chr11	3818700	3818749	-	mRNA		NUP98	1	0.769	ENSG00000110713	ENST00000532475	107	87
201	chr11	3876900	3876949	+	mRNA		STIM1	1	0.697	ENSG00000167323	ENST00000300737	102	69
202	chr11	47460450	47460499	-	mRNA		RAPSN	1	1	ENSG00000165917	ENST00000529341	42	42
203	chr11	61735000	61735049	-	mRNA		FTH1	1	0.573	ENSG00000167996	ENST00000526640	167	99
204	chr11	62370150	62370199	-	mRNA		EML3	1	0.983	ENSG00000149499	ENST00000529309	212	191
205	chr11	62420700	62420749	-	mRNA		INTS5	1	0.79	ENSG00000185085	ENST00000330574	131	95
206	chr11	64879350	64879399	+	mRNA		TM7SF2	1	0.711	ENSG00000149809	ENST00000345348	85	62
207	chr11	65122250	65122299	+	mRNA		TIGD3	1	0.821	ENSG00000173825	ENST00000309880	70	58
208	chr11	67169200	67169249	-	mRNA		PPP1CA	1	1	ENSG00000172531	ENST00000358239	29	29
209	chr11	67888800	67888849	-	mRNA		CHKA	1	0.754	ENSG00000110721	ENST00000356135	69	46
210	chr11	68216700	68216749	+	mRNA		LRP5	1	0.794	ENSG00000162337	ENST00000294304	86	63
211	chr11	74204650	74204699	-	mRNA		LIPT2	1	0.756	ENSG00000175536	ENST00000310109	321	254
212	chr11	76778050	76778099	+	mRNA		CAPN5	1	0.907	ENSG00000149260	ENST00000456580	43	41
213	chr11	777600	777649	+	mRNA		AP006621.5	1	0.536	ENSG00000255284	ENST00000530083	168	92
214	chr12	107712200	107712249	+	mRNA		BTBD11	1	0.903	ENSG00000151136	ENST00000420571	70	62
215	chr12	112450900	112450949	-	mRNA		TMEM116	1	0.774	ENSG00000198270	ENST00000549537	266	185
216	chr12	115121900	115121949	-	mRNA		TBX3	1	0.488	ENSG00000135111	ENST00000349155	663	201
217	chr12	120703500	120703549	-	mRNA		PXN	1	0.84	ENSG00000089159	ENST00000267257	69	55
218	chr12	122516650	122516699	+	mRNA		MLXIP	1	0.546	ENSG00000175727	ENST00000319080	606	337
219	chr12	14923650	14923699	-	mRNA		HIST4H4	1	0.589	ENSG00000197837	ENST00000539745	137	75
220	chr12	16064300	16064349	+	mRNA		DERA	1	0.849	ENSG00000023697	ENST00000532964	75	48
221	chr12	26986050	26986099	-	mRNA		ITPR2	1	0.848	ENSG00000123104	ENST00000381340	100	83
222	chr12	40499800	40499849	-	mRNA		SLC2A13	1	0.729	ENSG00000151229	ENST00000380858	113	67
223	chr12	42632250	42632299	+	mRNA		PPHLN1	1	0.774	ENSG00000134283	ENST00000549190	50	37
224	chr12	51375300	51375349	-	mRNA		SLC11A2	1	0.896	ENSG00000110911	ENST00000547198	48	37
225	chr12	52463750	52463799	+	mRNA		C12orf44	1	0.821	ENSG00000123395	ENST00000336854	157	127
226	chr12	62653850	62653899	-	mRNA		FAM19A2	1	0.507	ENSG00000198673	ENST00000552075	257	139
227	chr12	6647500	6647549	+	mRNA		GAPDH	1	0.726	ENSG00000111640	ENST00000396859	166	97
228	chr12	6716450	6716499	-	mRNA		CHD4	1	0.836	ENSG00000111642	ENST00000357008	49	41
229	chr12	6875550	6875599	+	mRNA		PTMS	1	0.882	ENSG00000159335	ENST00000309083	483	409
230	chr12	71833600	71833649	+	mRNA		LGR5	1	0.875	ENSG00000139292	ENST00000266674	96	79
231	chr12	88974150	88974199	-	mRNA		KITLG	1	0.886	ENSG00000049130	ENST00000357116	78	72
232	chr12	90102550	90102599	-	mRNA		ATP2B1	1	0.641	ENSG00000070961	ENST00000428670	299	191
233	chr12	93964800	93964849	+	mRNA		SOCS2	1	0.804	ENSG00000120833	ENST00000536696	122	93
234	chr13	110438850	110438899	-	mRNA		IRS2	1	0.926	ENSG00000185950	ENST00000375856	105	101
235	chr13	111767650	111767699	+	mRNA		ARHGEF7	1	0.907	ENSG00000102606	ENST00000375739	43	38
236	chr13	113863100	113863149	+	mRNA		CUL4A	1	0.905	ENSG00000139842	ENST00000451881	39	26
237	chr13	114898000	114898049	-	mRNA		RASA3	1	0.49	ENSG00000185989	ENST00000542651	354	175
238	chr13	115080000	115080049	+	mRNA		CHAMP1	1	0.683	ENSG00000198824	ENST00000361283	181	121
239	chr13	27845000	27845049	+	mRNA		RASL11A	1	0.674	ENSG00000122035	ENST00000241463	81	42
240	chr13	41363600	41363649	+	mRNA		SLC25A15	1	0.641	ENSG00000102743	ENST00000338625	101	60
241	chr13	42031700	42031749	+	mRNA		RGCC	1	0.893	ENSG00000102760	ENST00000379359	148	128
242	chr13	45010900	45010949	-	mRNA		TSC22D1	1	0.619	ENSG00000102804	ENST00000261489	527	285
243	chr13	73633200	73633249	+	mRNA		KLF5	1	0.755	ENSG00000102554	ENST00000377687	110	90
244	chr14	104181700	104181749	-	mRNA		XRCC3	1	0.783	ENSG00000126215	ENST00000445556	290	227
245	chr14	105331600	105331649	+	mRNA		CEP170B	1	0.895	ENSG00000099814	ENST00000556508	74	64
246	chr14	105714950	105714999	+	mRNA		BTBD6	1	0.816	ENSG00000184887	ENST00000463376	157	129
247	chr14	34420150	34420199	-	mRNA		EGLN3	1	0.822	ENSG00000129521	ENST00000547327	56	40
248	chr14	51297800	51297849	-	mRNA		NIN	1	0.807	ENSG00000100503	ENST00000453196	63	47
249	chr14	54976600	54976649	+	mRNA		CGRRF1	1	0.913	ENSG00000100532	ENST00000216420	151	135
250	chr14	55369450	55369499	-	mRNA		GCH1	1	0.538	ENSG00000131979	ENST00000536224	410	232
251	chr14	55493700	55493749	-	mRNA		WDHD1	1	0.935	ENSG00000198554	ENST00000421192	41	23
252	chr14	56585150	56585199	+	mRNA		PELI2	1	0.944	ENSG00000139946	ENST00000267460	78	73
253	chr14	74226900	74226949	-	mRNA		ELMSAN1	1	0.722	ENSG00000156030	ENST00000286523	137	87
254	chr14	96505700	96505749	+	mRNA		C14orf132	1	0.832	ENSG00000227051	ENST00000555004	38	28
255	chr15	100106250	100106299	+	mRNA		MEF2A	1	0.842	ENSG00000068305	ENST00000557942	40	31
256	chr15	100273550	100273599	-	mRNA		LYSMD4	1	0.868	ENSG00000183060	ENST00000545021	53	44
257	chr15	102264550	102264599	-	mRNA		TARSL2	1	0.821	ENSG00000185418	ENST00000335968	189	153
258	chr15	30114600	30114649	-	mRNA		TJP1	1	0.692	ENSG00000104067	ENST00000495972	112	68
259	chr15	34659300	34659349	-	mRNA		LPCAT4	1	0.711	ENSG00000176454	ENST00000314891	146	102
260	chr15	41786050	41786099	+	mRNA		ITPKA	1	0.862	ENSG00000137825	ENST00000260386	133	116
261	chr15	43425800	43425849	+	mRNA		TMEM62	1	1	ENSG00000137842	ENST00000260403	21	21
262	chr15	59225800	59225849	-	mRNA		SLTM	1	0.893	ENSG00000137776	ENST00000380516	223	100
263	chr15	63673950	63673999	-	mRNA		CA12	1	0.929	ENSG00000074410	ENST00000422263	44	39
264	chr15	65822850	65822899	+	mRNA		PTPLAD1	1	0.719	ENSG00000074696	ENST00000568793	102	61
265	chr15	69745200	69745249	+	mRNA		RPLP1	1	0.415	ENSG00000137818	ENST00000560274	2844	1242
266	chr15	71055800	71055849	-	mRNA		UACA	1	0.727	ENSG00000137831	ENST00000322954	1715	1270
267	chr15	73076000	73076049	-	mRNA		ADPGK	1	0.643	ENSG00000159322	ENST00000311669	203	120
268	chr15	73976550	73976599	+	mRNA		CD276	1	0.886	ENSG00000103855	ENST00000318443	82	71
269	chr15	75134500	75134549	-	mRNA		ULK3	1	0.9	ENSG00000140474	ENST00000568667	167	149
270	chr15	83621400	83621449	-	mRNA		HOMER2	1	0.798	ENSG00000103942	ENST00000399166	49	38
271	chr15	91423050	91423099	+	mRNA		FURIN	1	0.941	ENSG00000140564	ENST00000268171	165	60
272	chr15	91475650	91475699	-	mRNA		HDDC3	1	1	ENSG00000184508	ENST00000559898	26	26
273	chr16	11038450	11038499	+	mRNA		CLEC16A	1	0.87	ENSG00000038532	ENST00000409552	77	66
274	chr16	11350000	11350049	-	mRNA		SOCS1	1	0.742	ENSG00000185338	ENST00000332029	63	49
275	chr16	15737100	15737149	+	mRNA		NDE1	1	0.76	ENSG00000072864	ENST00000396353	338	205
276	chr16	15744100	15744149	+	mRNA		NDE1	1	0.743	ENSG00000072864	ENST00000396354	79	60
277	chr16	2223400	2223449	+	mRNA		TRAF7	1	0.593	ENSG00000131653	ENST00000326181	149	98
278	chr16	2255450	2255499	+	mRNA		MLST8	1	0.937	ENSG00000167965	ENST00000301724	54	43
279	chr16	23690200	23690249	+	mRNA		PLK1	1	0.685	ENSG00000166851	ENST00000300093	72	48
280	chr16	2390700	2390749	-	mRNA		ABCA3	1	0.902	ENSG00000167972	ENST00000382381	54	38
281	chr16	2479400	2479449	+	mRNA		CCNF	1	0.769	ENSG00000162063	ENST00000397066	42	32
282	chr16	28488950	28488999	-	mRNA		CLN3	1	0.792	ENSG00000188603	ENST00000565316	74	55
283	chr16	29913000	29913049	+	mRNA		ASPHD1	1	0.834	ENSG00000174939	ENST00000308748	119	115
284	chr16	3074200	3074249	-	mRNA		HCFC1R1	1	0.805	ENSG00000103145	ENST00000354679	250	192
285	chr16	402650	402699	-	mRNA		AXIN1	1	0.804	ENSG00000103126	ENST00000262320	90	75
286	chr16	4421900	4421949	+	mRNA		VASN	1	0.919	ENSG00000168140	ENST00000304735	44	39
287	chr16	47177750	47177799	-	mRNA		NETO2	1	0.853	ENSG00000171208	ENST00000562435	739	575
288	chr16	57496600	57496649	+	mRNA		POLR2C	1	0.56	ENSG00000102978	ENST00000219252	303	170
289	chr16	620000	620049	+	mRNA		PIGQ	1	0.867	ENSG00000007541	ENST00000026218	88	69
290	chr16	67562700	67562749	+	mRNA		FAM65A	1	0.881	ENSG00000039523	ENST00000379312	313	271
291	chr16	67881150	67881199	+	mRNA		NUTF2	1	0.778	ENSG00000102898	ENST00000568396	103	70
292	chr16	718450	718499	+	mRNA		RHOT2	1	0.907	ENSG00000140983	ENST00000315082	70	63
293	chr16	75681750	75681799	+	mRNA		TERF2IP	1	0.557	ENSG00000166848	ENST00000300086	305	160
294	chr16	85061400	85061449	+	mRNA		KIAA0513	1	0.755	ENSG00000135709	ENST00000258180	254	186
295	chr16	87903050	87903099	-	mRNA		SLC7A5	1	0.528	ENSG00000103257	ENST00000261622	850	406
296	chr16	89556950	89556999	-	mRNA		ANKRD11	1	0.928	ENSG00000167522	ENST00000301030	49	38
297	chr17	11900650	11900699	-	mRNA		ZNF18	1	0.836	ENSG00000154957	ENST00000322748	48	42
298	chr17	11924150	11924199	+	mRNA		MAP2K4	1	0.6	ENSG00000065559	ENST00000415385	190	121
299	chr17	14204400	14204449	+	mRNA		HS3ST3B1	1	0.392	ENSG00000125430	ENST00000360954	1463	593
300	chr17	1466000	1466049	-	mRNA		PITPNA	1	0.905	ENSG00000174238	ENST00000539476	43	37
301	chr17	17140400	17140449	-	mRNA		FLCN	1	0.841	ENSG00000154803	ENST00000389169	161	122
302	chr17	17184500	17184549	-	mRNA		COPS3	1	0.901	ENSG00000141030	ENST00000268717	48	31
303	chr17	17206650	17206699	+	mRNA		NT5M	1	0.875	ENSG00000205309	ENST00000389022	78	68
304	chr17	20946200	20946249	-	mRNA		USP22	1	0.717	ENSG00000124422	ENST00000261497	139	101
305	chr17	27071100	27071149	+	mRNA		TRAF4	1	0.793	ENSG00000076604	ENST00000262396	110	82
306	chr17	29222300	29222349	+	mRNA		ATAD5	1	0.698	ENSG00000176208	ENST00000321990	174	137
307	chr17	29298050	29298099	+	mRNA		RNF135	1	0.612	ENSG00000181481	ENST00000535306	132	79
308	chr17	31204050	31204099	-	mRNA		MYO1D	1	0.771	ENSG00000176658	ENST00000583621	150	102
309	chr17	33318950	33318999	+	mRNA		LIG3	1	0.972	ENSG00000005156	ENST00000262327	71	69
310	chr17	33570100	33570149	+	mRNA		SLFN5	1	0.856	ENSG00000166750	ENST00000592325	47	39
311	chr17	34091300	34091349	+	mRNA		C17orf50	1	0.922	ENSG00000154768	ENST00000285023	45	34
312	chr17	36831050	36831099	-	mRNA		C17orf96	1	0.774	ENSG00000179294	ENST00000325814	55	40
313	chr17	37356550	37356599	+	mRNA		RPL19	1	0.551	ENSG00000108298	ENST00000582193	162	90
314	chr17	39992450	39992499	-	mRNA		NT5C3B	1	0.828	ENSG00000141698	ENST00000415460	213	169
315	chr17	40273300	40273349	-	mRNA		KAT2A	1	0.856	ENSG00000108773	ENST00000225916	57	49
316	chr17	40761700	40761749	+	mRNA		TUBG1	1	0.617	ENSG00000131462	ENST00000591509	130	81
317	chr17	40828950	40828999	-	mRNA		PLEKHH3	1	0.8	ENSG00000068137	ENST00000587627	163	122
318	chr17	41910450	41910499	-	mRNA		MPP3	1	0.849	ENSG00000161647	ENST00000398389	274	233
319	chr17	47439400	47439449	-	mRNA		ZNF652	1	0.955	ENSG00000198740	ENST00000430262	47	44
320	chr17	48216650	48216699	-	mRNA		PPP1R9B	1	0.776	ENSG00000108819	ENST00000316878	51	39
321	chr17	4851750	4851799	-	mRNA		PFN1	1	0.817	ENSG00000108518	ENST00000225655	44	35
322	chr17	48943600	48943649	-	mRNA		TOB1	1	0.891	ENSG00000141232	ENST00000499247	54	35
323	chr17	54911450	54911499	+	mRNA		DGKE	1	0.533	ENSG00000153933	ENST00000572810	236	143
324	chr17	54945950	54945999	+	mRNA		DGKE	1	0.892	ENSG00000153933	ENST00000284061	27	24
325	chr17	56770050	56770099	+	mRNA		RAD51C	1	0.645	ENSG00000108384	ENST00000421782	111	72
326	chr17	57184050	57184099	-	mRNA		TRIM37	1	0.821	ENSG00000108395	ENST00000393065	176	131
327	chr17	58677550	58677599	+	mRNA		PPM1D	1	0.762	ENSG00000170836	ENST00000305921	60	38
328	chr17	62503100	62503149	+	mRNA		CEP95	1	0.684	ENSG00000258890	ENST00000581056	70	46
329	chr17	73775000	73775049	-	mRNA		H3F3B	1	0.763	ENSG00000132475	ENST00000586607	1661	1268
330	chr17	7387700	7387749	+	mRNA		POLR2A	1	0.692	ENSG00000181222	ENST00000322644	94	66
331	chr17	80046150	80046199	-	mRNA		FASN	1	0.985	ENSG00000169710	ENST00000306749	180	176
332	chr17	80416600	80416649	+	mRNA		NARF	1	0.707	ENSG00000141562	ENST00000412079	130	94
333	chr17	8533950	8533999	-	mRNA		MYH10	1	0.806	ENSG00000133026	ENST00000379980	98	68
334	chr17	882900	882949	-	mRNA		NXN	1	0.866	ENSG00000167693	ENST00000336868	124	111
335	chr18	12377150	12377199	-	mRNA		AFG3L2	1	0.638	ENSG00000141385	ENST00000269143	238	144
336	chr18	12884150	12884199	-	mRNA		PTPN2	1	0.835	ENSG00000175354	ENST00000309660	87	60
337	chr18	19284650	19284699	-	mRNA		ABHD3	1	0.751	ENSG00000158201	ENST00000580981	483	359
338	chr18	56338750	56338799	+	mRNA		MALT1	1	0.8	ENSG00000172175	ENST00000345724	483	313
339	chr19	1040150	1040199	+	mRNA		ABCA7	1	0.781	ENSG00000064687	ENST00000263094	54	42
340	chr19	10676600	10676649	-	mRNA		KRI1	1	0.814	ENSG00000129347	ENST00000361821	63	52
341	chr19	10713150	10713199	+	mRNA		SLC44A2	1	0.79	ENSG00000129353	ENST00000407327	65	55
342	chr19	1249900	1249949	+	mRNA		MIDN	1	0.671	ENSG00000167470	ENST00000591446	116	77
343	chr19	12595550	12595599	-	mRNA		ZNF709	1	0.942	ENSG00000242852	ENST00000397732	121	104
344	chr19	12845450	12845499	-	mRNA		C19orf43	1	0.917	ENSG00000123144	ENST00000588213	35	32
345	chr19	1401450	1401499	-	mRNA		GAMT	1	0.857	ENSG00000130005	ENST00000447102	54	43
346	chr19	15218200	15218249	+	mRNA		SYDE1	1	0.79	ENSG00000105137	ENST00000600440	67	55
347	chr19	15349750	15349799	-	mRNA		BRD4	1	0.875	ENSG00000141867	ENST00000263377	87	74
348	chr19	17434000	17434049	-	mRNA		ANO8	1	1	ENSG00000074855	ENST00000159087	31	31
349	chr19	18548850	18548899	-	mRNA		ISYNA1	1	0.782	ENSG00000105655	ENST00000545187	205	178
350	chr19	18977400	18977449	+	mRNA		UPF1	1	0.793	ENSG00000005007	ENST00000599848	104	72
351	chr19	1941150	1941199	+	mRNA		CSNK1G2	1	0.715	ENSG00000133275	ENST00000255641	89	60
352	chr19	1941200	1941249	+	mRNA		CSNK1G2	1	0.64	ENSG00000133275	ENST00000255641	182	114
353	chr19	2051150	2051199	-	mRNA		MKNK2	1	0.753	ENSG00000099875	ENST00000250896	800	594
354	chr19	2051200	2051249	-	mRNA		MKNK2	1	0.982	ENSG00000099875	ENST00000250896	1105	948
355	chr19	2236250	2236299	-	mRNA		PLEKHJ1	1	0.863	ENSG00000104886	ENST00000591099	96	85
356	chr19	2246850	2246899	+	mRNA		SF3A2	1	0.743	ENSG00000104897	ENST00000221494	102	81
357	chr19	2328450	2328499	-	mRNA		LSM7	1	0.527	ENSG00000130332	ENST00000252622	300	158
358	chr19	2427300	2427349	-	mRNA		TIMM13	1	0.563	ENSG00000099800	ENST00000591871	233	113
359	chr19	30433150	30433199	+	mRNA		URI1	1	0.826	ENSG00000105176	ENST00000392271	262	218
360	chr19	33072100	33072149	+	mRNA		PDCD5	1	0.706	ENSG00000105185	ENST00000592786	233	156
361	chr19	33864650	33864699	+	mRNA		CEBPG	1	0.667	ENSG00000153879	ENST00000284000	616	403
362	chr19	34112850	34112899	+	mRNA		CHST8	1	0.83	ENSG00000124302	ENST00000604556	280	233
363	chr19	36379400	36379449	-	mRNA		NFKBID	1	0.98	ENSG00000167604	ENST00000340950	164	150
364	chr19	36486150	36486199	+	mRNA		SDHAF1	1	0.72	ENSG00000205138	ENST00000378887	125	80
365	chr19	36630950	36630999	+	mRNA		CAPNS1	1	0.823	ENSG00000126247	ENST00000589146	56	44
366	chr19	37178500	37178549	+	mRNA		ZNF567	1	0.857	ENSG00000189042	ENST00000536254	61	54
367	chr19	37958050	37958099	-	mRNA		ZNF569	1	0.961	ENSG00000196437	ENST00000592490	72	56
368	chr19	38755100	38755149	+	mRNA		SPINT2	1	0.792	ENSG00000167642	ENST00000301244	48	34
369	chr19	39882000	39882049	+	mRNA		MED29	1	0.83	ENSG00000063322	ENST00000599213	285	200
370	chr19	39897450	39897499	+	mRNA		ZFP36	1	0.493	ENSG00000128016	ENST00000594045	144	44
371	chr19	39897500	39897549	+	mRNA		ZFP36	1	0.507	ENSG00000128016	ENST00000594045	1162	414
372	chr19	41284200	41284249	+	mRNA		RAB4B	1	0.967	ENSG00000167578	ENST00000357052	22	21
373	chr19	45867550	45867599	-	mRNA		ERCC2	1	0.733	ENSG00000104884	ENST00000221481	106	77
374	chr19	51143000	51143049	-	mRNA		SYT3	1	0.797	ENSG00000213023	ENST00000593901	52	39
375	chr19	51228350	51228399	+	mRNA		CLEC11A	1	0.817	ENSG00000105472	ENST00000599973	141	114
376	chr19	5340700	5340749	-	mRNA		PTPRS	1	0.82	ENSG00000105426	ENST00000353284	79	64
377	chr19	54710400	54710449	+	mRNA		RPS9	1	0.752	ENSG00000170889	ENST00000441429	105	77
378	chr19	55897300	55897349	+	mRNA		RPL28	1	0.585	ENSG00000108107	ENST00000559463	157	83
379	chr19	55919050	55919099	-	mRNA		UBE2S	1	0.917	ENSG00000108106	ENST00000589978	99	89
380	chr19	58874050	58874099	-	mRNA		ZNF497	1	0.753	ENSG00000174586	ENST00000425453	304	214
381	chr19	58906100	58906149	+	mRNA		RPS5	1	0.743	ENSG00000083845	ENST00000596046	89	56
382	chr19	589900	589949	+	mRNA		HCN2	1	0.84	ENSG00000099822	ENST00000251287	100	80
383	chr19	59025100	59025149	-	mRNA		ZBTB45	1	0.83	ENSG00000119574	ENST00000600990	57	55
384	chr19	59056150	59056199	+	mRNA		TRIM28	1	0.849	ENSG00000130726	ENST00000341753	86	65
385	chr19	59062050	59062099	+	mRNA		TRIM28	1	0.816	ENSG00000130726	ENST00000341753	182	141
386	chr19	6393100	6393149	-	mRNA		GTF2F1	1	0.655	ENSG00000125651	ENST00000394456	100	70
387	chr2	101767800	101767849	-	mRNA		TBC1D8	1	0.702	ENSG00000204634	ENST00000409318	207	147
388	chr2	103353250	103353299	-	mRNA		MFSD9	1	0.808	ENSG00000135953	ENST00000258436	132	107
389	chr2	113239750	113239799	+	mRNA		TTL	1	0.821	ENSG00000114999	ENST00000233336	66	51
390	chr2	131113650	131113699	+	mRNA		PTPN18	1	0.952	ENSG00000072135	ENST00000347849	57	47
391	chr2	176866900	176866949	-	mRNA		KIAA1715	1	0.815	ENSG00000144320	ENST00000544803	77	62
392	chr2	177053450	177053499	+	mRNA		HOXD1	1	0.917	ENSG00000128645	ENST00000331462	42	37
393	chr2	200776050	200776099	+	mRNA		C2orf69	1	0.574	ENSG00000178074	ENST00000319974	177	89
394	chr2	202098250	202098299	+	mRNA		CASP8	1	0.812	ENSG00000064012	ENST00000392258	271	167
395	chr2	217498150	217498199	+	mRNA		IGFBP2	1	0.725	ENSG00000115457	ENST00000233809	124	89
396	chr2	224903950	224903999	-	mRNA		SERPINE2	1	0.627	ENSG00000135919	ENST00000258405	335	119
397	chr2	238600800	238600849	+	mRNA		LRRFIP1	1	0.723	ENSG00000124831	ENST00000289175	205	161
398	chr2	242295700	242295749	+	mRNA		FARP2	1	0.78	ENSG00000006607	ENST00000373287	53	42
399	chr2	242674050	242674099	+	mRNA		D2HGDH	1	0.781	ENSG00000180902	ENST00000342518	135	107
400	chr2	25264950	25264999	+	mRNA		EFR3B	1	0.838	ENSG00000084710	ENST00000403714	79	67
401	chr2	264900	264949	+	mRNA		ACP1	1	0.818	ENSG00000143727	ENST00000405233	95	71
402	chr2	38978400	38978449	-	mRNA		SRSF7	1	0.523	ENSG00000115875	ENST00000409276	401	187
403	chr2	43823100	43823149	-	mRNA		THADA	1	0.731	ENSG00000115970	ENST00000403856	92	68
404	chr2	74708000	74708049	-	mRNA		CCDC142	1	0.901	ENSG00000135637	ENST00000290418	124	115
405	chr2	74758000	74758049	+	mRNA		HTRA2	1	0.795	ENSG00000115317	ENST00000258080	181	141
406	chr2	8822200	8822249	+	mRNA		ID2	1	0.612	ENSG00000115738	ENST00000331129	191	104
407	chr20	25176400	25176449	+	mRNA		ENTPD6	1	0.908	ENSG00000197586	ENST00000433259	95	86
408	chr20	25228700	25228749	+	mRNA		PYGB	1	0.656	ENSG00000100994	ENST00000216962	120	62
409	chr20	30795700	30795749	+	mRNA		POFUT1	1	0.913	ENSG00000101346	ENST00000539210	203	174
410	chr20	3154150	3154199	-	mRNA		LZTS3	1	0.931	ENSG00000088899	ENST00000360342	144	131
411	chr20	32031450	32031499	-	mRNA		SNTA1	1	0.641	ENSG00000101400	ENST00000217381	152	93
412	chr20	32031500	32031549	-	mRNA		SNTA1	1	0.86	ENSG00000101400	ENST00000217381	206	134
413	chr20	32247350	32247399	-	mRNA		NECAB3	1	0.932	ENSG00000125967	ENST00000375238	168	155
414	chr20	34129800	34129849	+	mRNA		ERGIC3	1	0.884	ENSG00000125991	ENST00000279052	105	98
415	chr20	3827500	3827549	+	mRNA		MAVS	1	0.782	ENSG00000088888	ENST00000428216	46	37
416	chr20	43538700	43538749	+	mRNA		PABPC1L	1	0.761	ENSG00000101104	ENST00000255136	74	54
417	chr20	48770200	48770249	-	mRNA		TMEM189	1	0.696	ENSG00000240849	ENST00000371652	206	145
418	chr20	48807400	48807449	+	mRNA		CEBPB	1	0.848	ENSG00000172216	ENST00000303004	117	89
419	chr20	5107450	5107499	+	mRNA		CDS2	1	0.842	ENSG00000101290	ENST00000460006	124	102
420	chr20	57466450	57466499	+	mRNA		GNAS	1	0.426	ENSG00000087460	ENST00000306090	2162	821
421	chr20	60718450	60718499	-	mRNA		PSMA7	1	0.69	ENSG00000101182	ENST00000370858	95	58
422	chr20	60942300	60942349	-	mRNA		LAMA5	1	0.902	ENSG00000130702	ENST00000370677	57	52
423	chr20	61427850	61427899	+	mRNA		MRGBP	1	0.747	ENSG00000101189	ENST00000370487	157	91
424	chr20	61557800	61557849	-	mRNA		DIDO1	1	0.971	ENSG00000101191	ENST00000354665	52	44
425	chr20	8000300	8000349	-	mRNA		TMX4	1	0.477	ENSG00000125827	ENST00000527925	320	156
426	chr21	18985100	18985149	-	mRNA		BTG3	1	0.828	ENSG00000154640	ENST00000348354	56	42
427	chr21	28217650	28217699	-	mRNA		ADAMTS1	1	0.853	ENSG00000154734	ENST00000284984	270	224
428	chr21	33032050	33032099	+	mRNA		SOD1	1	0.662	ENSG00000142168	ENST00000389995	252	164
429	chr21	34775750	34775799	+	mRNA		IFNGR2	1	0.97	ENSG00000159128	ENST00000405436	28	22
430	chr21	38445600	38445649	+	mRNA		TTC3	1	0.576	ENSG00000182670	ENST00000399010	277	155
431	chr21	38445650	38445699	+	mRNA		TTC3	1	0.596	ENSG00000182670	ENST00000399010	147	63
432	chr21	42540100	42540149	+	mRNA		BACE2	1	0.797	ENSG00000182240	ENST00000328735	120	92
433	chr21	45079450	45079499	+	mRNA		RRP1B	1	0.819	ENSG00000160208	ENST00000340648	92	77
434	chr21	46359750	46359799	-	mRNA		C21orf67	1	0.696	ENSG00000183250	ENST00000380070	130	100
435	chr21	47063650	47063699	+	mRNA		PCBP3	1	0.705	ENSG00000183570	ENST00000400314	230	153
436	chr21	47743650	47743699	-	mRNA		C21orf58	1	0.965	ENSG00000160298	ENST00000397685	94	67
437	chr21	48055600	48055649	+	mRNA		PRMT2	1	0.608	ENSG00000160310	ENST00000440086	230	151
438	chr22	20850000	20850049	-	mRNA		KLHL22	1	0.943	ENSG00000099910	ENST00000431430	60	53
439	chr22	22221900	22221949	-	mRNA		MAPK1	1	0.896	ENSG00000100030	ENST00000398822	112	81
440	chr22	38054750	38054799	+	mRNA		PDXP	1	0.813	ENSG00000241360	ENST00000215904	71	58
441	chr22	41777950	41777999	+	mRNA		TEF	1	0.81	ENSG00000167074	ENST00000266304	78	62
442	chr22	50686200	50686249	-	mRNA		HDAC10	1	0.941	ENSG00000100429	ENST00000349505	103	95
443	chr22	50781800	50781849	+	mRNA		PPP6R2	1	0.768	ENSG00000100239	ENST00000395744	93	58
444	chr22	51021150	51021199	-	mRNA		CHKB	1	0.963	ENSG00000100288	ENST00000406938	35	29
445	chr3	101568400	101568449	+	mRNA		NFKBIZ	1	0.558	ENSG00000144802	ENST00000326172	630	341
446	chr3	10183500	10183549	+	mRNA		VHL	1	0.963	ENSG00000134086	ENST00000345392	56	44
447	chr3	123303850	123303899	-	mRNA		PTPLB	1	0.703	ENSG00000206527	ENST00000383657	313	235
448	chr3	127348000	127348049	+	mRNA		PODXL2	1	0.929	ENSG00000114631	ENST00000342480	32	28
449	chr3	137893600	137893649	-	mRNA		DBR1	1	0.776	ENSG00000138231	ENST00000505015	83	67
450	chr3	141205900	141205949	+	mRNA		RASA2	1	0.883	ENSG00000155903	ENST00000452898	33	29
451	chr3	141595500	141595549	+	mRNA		ATP1B3	1	0.475	ENSG00000069849	ENST00000539728	568	291
452	chr3	153839250	153839299	+	mRNA		ARHGEF26	1	0.762	ENSG00000114790	ENST00000465817	345	241
453	chr3	156877850	156877899	-	mRNA		CCNL1	1	0.743	ENSG00000163660	ENST00000295925	111	81
454	chr3	172428750	172428799	-	mRNA		NCEH1	1	0.817	ENSG00000144959	ENST00000424772	84	63
455	chr3	183491400	183491449	+	mRNA		YEATS2	1	0.674	ENSG00000163872	ENST00000305135	90	40
456	chr3	185655700	185655749	-	mRNA		TRA2B	1	0.728	ENSG00000136527	ENST00000342294	177	135
457	chr3	195270050	195270099	-	mRNA		PPP1R2	1	0.617	ENSG00000184203	ENST00000328432	185	100
458	chr3	195270100	195270149	-	mRNA		PPP1R2	1	0.938	ENSG00000184203	ENST00000328432	224	139
459	chr3	20081900	20081949	+	mRNA		KAT2B	1	0.948	ENSG00000114166	ENST00000263754	41	39
460	chr3	38178500	38178549	-	mRNA		ACAA1	1	0.639	ENSG00000060971	ENST00000444607	193	109
461	chr3	43147500	43147549	-	mRNA		GTDC2	1	0.865	ENSG00000144647	ENST00000344697	102	85
462	chr3	49059550	49059599	+	mRNA		NDUFAF3	1	0.743	ENSG00000178057	ENST00000326925	63	39
463	chr3	49066750	49066799	-	mRNA		IMPDH2	1	0.61	ENSG00000178035	ENST00000442157	579	249
464	chr3	49507550	49507599	+	mRNA		DAG1	1	0.819	ENSG00000173402	ENST00000538711	79	62
465	chr3	51428750	51428799	+	mRNA		RBM15B	1	0.853	ENSG00000179837	ENST00000323686	114	98
466	chr3	51705250	51705299	+	mRNA		TEX264	1	0.719	ENSG00000164081	ENST00000395057	108	81
467	chr3	52312600	52312649	-	mRNA		WDR82	1	0.872	ENSG00000164091	ENST00000296490	28	14
468	chr3	53164350	53164399	-	mRNA		RFT1	1	0.776	ENSG00000163933	ENST00000394738	224	168
469	chr4	103790150	103790199	+	mRNA		CISD2	1	0.69	ENSG00000145354	ENST00000273986	149	100
470	chr4	113066600	113066649	+	mRNA		C4orf32	1	0.83	ENSG00000174749	ENST00000309733	101	86
471	chr4	169753250	169753299	+	mRNA		PALLD	1	0.657	ENSG00000129116	ENST00000507735	153	97
472	chr4	1713950	1713999	-	mRNA		SLBP	1	0.58	ENSG00000163950	ENST00000488267	152	91
473	chr4	1795000	1795049	+	mRNA		FGFR3	1	0.549	ENSG00000068078	ENST00000412135	832	453
474	chr4	1795050	1795099	+	mRNA		FGFR3	1	0.774	ENSG00000068078	ENST00000412135	1136	675
475	chr4	1803300	1803349	+	mRNA		FGFR3	1	0.418	ENSG00000068078	ENST00000352904	425	137
476	chr4	186064400	186064449	+	mRNA		SLC25A4	1	0.754	ENSG00000151729	ENST00000281456	60	42
477	chr4	39448700	39448749	+	mRNA		KLB	1	0.94	ENSG00000134962	ENST00000257408	177	175
478	chr4	41258950	41258999	+	mRNA		UCHL1	1	0.582	ENSG00000154277	ENST00000512788	167	76
479	chr4	44680700	44680749	+	mRNA		GUF1	1	0.832	ENSG00000151806	ENST00000281543	69	57
480	chr4	4861400	4861449	+	mRNA		MSX1	1	0.646	ENSG00000163132	ENST00000382723	296	190
481	chr4	57377400	57377449	+	mRNA		ARL9	1	0.93	ENSG00000196503	ENST00000360096	88	84
482	chr4	89205650	89205699	-	mRNA		PPM1K	1	0.712	ENSG00000163644	ENST00000315194	98	64
483	chr5	114505550	114505599	-	mRNA		TRIM36	1	0.951	ENSG00000152503	ENST00000513154	74	58
484	chr5	137774750	137774799	+	mRNA		REEP2	1	0.725	ENSG00000132563	ENST00000506158	62	44
485	chr5	139283950	139283999	-	mRNA		NRG2	1	0.843	ENSG00000158458	ENST00000340391	181	143
486	chr5	139422800	139422849	-	mRNA		NRG2	1	0.629	ENSG00000158458	ENST00000394770	275	172
487	chr5	141016350	141016399	-	mRNA		HDAC3	1	0.907	ENSG00000171720	ENST00000305264	40	26
488	chr5	141016550	141016599	+	mRNA		RELL2	1	0.97	ENSG00000164620	ENST00000297164	22	19
489	chr5	146833200	146833249	-	mRNA		DPYSL3	1	1	ENSG00000113657	ENST00000534907	43	42
490	chr5	149380250	149380299	+	mRNA		HMGXB3	1	0.752	ENSG00000113716	ENST00000502717	75	55
491	chr5	150537300	150537349	-	mRNA		ANXA6	1	0.65	ENSG00000197043	ENST00000521512	171	118
492	chr5	176237500	176237549	+	mRNA		UNC5A	1	0.605	ENSG00000113763	ENST00000329542	88	53
493	chr5	176853700	176853749	+	mRNA		GRK6	1	0.761	ENSG00000198055	ENST00000507633	130	93
494	chr5	176941800	176941849	-	mRNA		DDX41	1	0.92	ENSG00000183258	ENST00000507955	43	38
495	chr5	177631550	177631599	+	mRNA		HNRNPAB	1	0.754	ENSG00000197451	ENST00000504898	344	252
496	chr5	32313000	32313049	-	mRNA		MTMR12	1	0.882	ENSG00000150712	ENST00000264934	177	158
497	chr5	36152250	36152299	+	mRNA		SKP2	1	0.629	ENSG00000145604	ENST00000546211	295	186
498	chr5	37249400	37249449	-	mRNA		C5orf42	1	0.718	ENSG00000197603	ENST00000274258	186	128
499	chr5	65440150	65440199	+	mRNA		SREK1	1	0.833	ENSG00000153914	ENST00000334121	200	154
500	chr5	71403300	71403349	+	mRNA		MAP1B	1	0.958	ENSG00000131711	ENST00000296755	43	38
501	chr5	79950650	79950699	-	mRNA		DHFR	1	0.744	ENSG00000228716	ENST00000439211	153	111
502	chr6	109330650	109330699	-	mRNA		SESN1	1	0.761	ENSG00000080546	ENST00000356644	480	363
503	chr6	114292250	114292299	-	mRNA		HDAC2	1	0.519	ENSG00000196591	ENST00000521163	270	156
504	chr6	117803850	117803899	+	mRNA		DCBLD1	1	0.751	ENSG00000164465	ENST00000338728	133	99
505	chr6	126307600	126307649	+	mRNA		TRMT11	1	0.917	ENSG00000066651	ENST00000368332	34	30
506	chr6	133135850	133135899	+	mRNA		RPS12	1	0.786	ENSG00000112306	ENST00000230050	63	42
507	chr6	139456300	139456349	+	mRNA		HECA	1	0.878	ENSG00000112406	ENST00000367658	104	81
508	chr6	139695700	139695749	-	mRNA		CITED2	1	0.769	ENSG00000164442	ENST00000367651	119	98
509	chr6	150244150	150244199	-	mRNA		RAET1G	1	0.784	ENSG00000203722	ENST00000479265	124	85
510	chr6	154831700	154831749	-	mRNA		CNKSR3	1	0.847	ENSG00000153721	ENST00000607772	44	38
511	chr6	157802250	157802299	+	mRNA		ZDHHC14	1	0.784	ENSG00000175048	ENST00000359775	78	64
512	chr6	163148700	163148749	-	mRNA		PARK2	1	0.805	ENSG00000185345	ENST00000366892	200	111
513	chr6	167370000	167370049	-	mRNA		RNASET2	1	0.68	ENSG00000026297	ENST00000508775	281	173
514	chr6	24721000	24721049	-	mRNA		C6orf62	1	0.736	ENSG00000112308	ENST00000378119	222	170
515	chr6	26021100	26021149	+	mRNA		HIST1H3A	1	0.586	ENSG00000198366	ENST00000357647	260	80
516	chr6	26022200	26022249	+	mRNA		HIST1H4A	1	0.639	ENSG00000196176	ENST00000359907	904	552
517	chr6	26027100	26027149	-	mRNA		HIST1H4B	1	0.459	ENSG00000124529	ENST00000377364	1747	785
518	chr6	26031800	26031849	-	mRNA		HIST1H3B	1	0.531	ENSG00000124693	ENST00000244661	16885	7454
519	chr6	26033300	26033349	-	mRNA		HIST1H2AB	1	0.593	ENSG00000137259	ENST00000259791	1302	599
520	chr6	26055950	26055999	-	mRNA		HIST1H1C	1	0.731	ENSG00000187837	ENST00000343677	1464	769
521	chr6	26123650	26123699	-	mRNA		HIST1H2BC	1	0.861	ENSG00000180596	ENST00000396984	345	284
522	chr6	26123700	26123749	-	mRNA		HIST1H2BC	1	0.411	ENSG00000180596	ENST00000396984	1278	617
523	chr6	26124850	26124899	+	mRNA		HIST1H2AC	1	0.71	ENSG00000180573	ENST00000602637	1128	751
524	chr6	26157300	26157349	+	mRNA		HIST1H1E	1	0.609	ENSG00000168298	ENST00000304218	1830	973
525	chr6	26158350	26158399	+	mRNA		HIST1H2BD	1	0.448	ENSG00000158373	ENST00000289316	710	272
526	chr6	26158750	26158799	+	mRNA		HIST1H2BD	1	0.555	ENSG00000158373	ENST00000289316	5105	1189
527	chr6	26188900	26188949	-	mRNA		HIST1H4D	1	0.71	ENSG00000188987	ENST00000340756	108	83
528	chr6	26205200	26205249	+	mRNA		HIST1H4E	1	0.796	ENSG00000198518	ENST00000360441	816	449
529	chr6	26225800	26225849	+	mRNA		HIST1H3E	1	0.79	ENSG00000196966	ENST00000360408	224	126
530	chr6	27100100	27100149	-	mRNA		HIST1H2BJ	1	0.397	ENSG00000124635	ENST00000339812	3958	2054
531	chr6	27101250	27101299	+	mRNA		HIST1H2AG	1	0.545	ENSG00000196787	ENST00000359193	3896	1937
532	chr6	27775250	27775299	-	mRNA		HIST1H2BL	1	0.525	ENSG00000185130	ENST00000377401	403	150
533	chr6	27775950	27775999	+	mRNA		HIST1H2AI	1	0.84	ENSG00000196747	ENST00000358739	49	36
534	chr6	27776400	27776449	+	mRNA		HIST1H2AI	1	0.504	ENSG00000196747	ENST00000358739	727	145
535	chr6	27778250	27778299	+	mRNA		HIST1H3H	1	0.496	ENSG00000203813	ENST00000369163	1426	653
536	chr6	27805650	27805699	-	mRNA		HIST1H2AK	1	0.452	ENSG00000184348	ENST00000330180	3085	1033
537	chr6	27861600	27861649	+	mRNA		HIST1H2BO	1	0.665	ENSG00000196331	ENST00000303806	287	180
538	chr6	28324000	28324049	-	mRNA		ZSCAN31	1	0.924	ENSG00000235109	ENST00000414429	65	65
539	chr6	3227800	3227849	-	mRNA		TUBB2B	1	0.86	ENSG00000137285	ENST00000259818	50	41
540	chr6	41909450	41909499	-	mRNA		CCND3	1	0.979	ENSG00000112576	ENST00000414200	43	37
541	chr6	43337150	43337199	-	mRNA		ZNF318	1	0.836	ENSG00000171467	ENST00000361428	64	53
542	chr6	71123150	71123199	+	mRNA		FAM135A	1	0.772	ENSG00000082269	ENST00000505769	49	33
543	chr6	71998500	71998549	+	mRNA		OGFRL1	1	0.774	ENSG00000119900	ENST00000370435	179	137
544	chr6	74019800	74019849	-	mRNA		KHDC1	1	0.355	ENSG00000135314	ENST00000370384	3306	1385
545	chr6	91296700	91296749	-	mRNA		MAP3K7	1	0.731	ENSG00000135341	ENST00000369329	350	254
546	chr6	96969700	96969749	+	mRNA		UFL1	1	1	ENSG00000014123	ENST00000369278	28	28
547	chr7	100026200	100026249	-	mRNA		ZCWPW1	1	0.698	ENSG00000078487	ENST00000324725	80	52
548	chr7	100026400	100026449	+	mRNA		MEPCE	1	0.523	ENSG00000146834	ENST00000414441	452	270
549	chr7	100033650	100033699	-	mRNA		PPP1R35	1	0.801	ENSG00000160813	ENST00000292330	161	95
550	chr7	100281750	100281799	-	mRNA		GIGYF1	1	0.656	ENSG00000146830	ENST00000275732	221	168
551	chr7	105029250	105029299	-	mRNA		SRPK2	1	0.812	ENSG00000135250	ENST00000393651	35	26
552	chr7	105029300	105029349	-	mRNA		SRPK2	1	0.694	ENSG00000135250	ENST00000393651	102	62
553	chr7	127032650	127032699	-	mRNA		ZNF800	1	0.869	ENSG00000048405	ENST00000265827	93	73
554	chr7	127228450	127228499	+	mRNA		ARF5	1	0.897	ENSG00000004059	ENST00000000233	44	37
555	chr7	128045950	128045999	-	mRNA		IMPDH1	1	0.723	ENSG00000106348	ENST00000480861	568	401
556	chr7	128046000	128046049	-	mRNA		IMPDH1	1	0.666	ENSG00000106348	ENST00000496200	806	576
557	chr7	138482700	138482749	+	mRNA		TMEM213	1	1	ENSG00000214128	ENST00000442682	43	43
558	chr7	139876750	139876799	-	mRNA		JHDM1D	1	0.745	ENSG00000006459	ENST00000397560	92	57
559	chr7	143078400	143078449	+	mRNA		ZYX	1	0.842	ENSG00000159840	ENST00000322764	47	40
560	chr7	151722800	151722849	+	mRNA		GALNT11	1	0.698	ENSG00000178234	ENST00000452146	124	86
561	chr7	152456850	152456899	+	mRNA		ACTR3B	1	0.892	ENSG00000133627	ENST00000397282	52	45
562	chr7	158622150	158622199	-	mRNA		ESYT2	1	0.816	ENSG00000117868	ENST00000251527	67	57
563	chr7	16793400	16793449	+	mRNA		TSPAN13	1	0.983	ENSG00000106537	ENST00000262067	51	48
564	chr7	23145400	23145449	+	mRNA		KLHL7	1	0.587	ENSG00000122550	ENST00000542558	184	92
565	chr7	23571500	23571549	-	mRNA		TRA2A	1	0.528	ENSG00000164548	ENST00000538367	280	122
566	chr7	44240650	44240699	+	mRNA		YKT6	1	0.889	ENSG00000106636	ENST00000223369	32	26
567	chr7	6098700	6098749	-	mRNA		EIF2AK1	1	0.786	ENSG00000086232	ENST00000536084	53	42
568	chr7	6655250	6655299	+	mRNA		ZNF853	1	0.915	ENSG00000236609	ENST00000457543	127	116
569	chr7	99950300	99950349	+	mRNA		PILRB	1	0.927	ENSG00000121716	ENST00000448382	74	66
570	chr8	103667850	103667899	-	mRNA		KLF10	1	0.745	ENSG00000155090	ENST00000285407	82	63
571	chr8	11725550	11725599	-	mRNA		CTSB	1	0.866	ENSG00000164733	ENST00000532392	74	58
572	chr8	124408600	124408649	-	mRNA		ATAD2	1	0.899	ENSG00000156802	ENST00000287394	77	50
573	chr8	12611500	12611549	-	mRNA		LONRF1	1	0.637	ENSG00000154359	ENST00000533751	78	44
574	chr8	126442600	126442649	+	mRNA		TRIB1	1	0.571	ENSG00000173334	ENST00000311922	149	80
575	chr8	144099900	144099949	+	mRNA		LY6E	1	0.901	ENSG00000160932	ENST00000522528	212	194
576	chr8	145064250	145064299	+	mRNA		GRINA	1	0.798	ENSG00000178719	ENST00000395068	171	134
577	chr8	1993150	1993199	+	mRNA		MYOM2	1	0.604	ENSG00000036448	ENST00000523438	143	83
578	chr8	21966850	21966899	-	mRNA		NUDT18	1	0.616	ENSG00000173566	ENST00000521807	156	105
579	chr8	22457100	22457149	+	mRNA		C8orf58	1	0.512	ENSG00000241852	ENST00000409586	399	208
580	chr8	23315100	23315149	-	mRNA		ENTPD4	1	0.813	ENSG00000197217	ENST00000417069	118	98
581	chr8	29940500	29940549	-	mRNA		TMEM66	1	0.696	ENSG00000133872	ENST00000545648	509	310
582	chr8	38326050	38326099	-	mRNA		FGFR1	1	0.85	ENSG00000077782	ENST00000326324	79	68
583	chr8	38854450	38854499	+	mRNA		ADAM9	1	0.714	ENSG00000168615	ENST00000466936	78	52
584	chr8	65711050	65711099	-	mRNA		CYP7B1	1	0.988	ENSG00000172817	ENST00000310193	59	58
585	chr8	8751100	8751149	-	mRNA		MFHAS1	1	0.925	ENSG00000147324	ENST00000276282	110	103
586	chr9	108456850	108456899	+	mRNA		TMEM38B	1	0.625	ENSG00000095209	ENST00000374692	237	159
587	chr9	111775700	111775749	-	mRNA		CTNNAL1	1	0.955	ENSG00000119326	ENST00000374593	89	82
588	chr9	112810950	112810999	+	mRNA		AKAP2	1	0.597	ENSG00000241978	ENST00000374525	442	273
589	chr9	127631450	127631499	+	mRNA		ARPC5L	1	0.792	ENSG00000136950	ENST00000259477	69	50
590	chr9	130213600	130213649	-	mRNA		RPL12	1	0.569	ENSG00000197958	ENST00000536368	1220	665
591	chr9	130279250	130279299	-	mRNA		FAM129B	1	0.665	ENSG00000136830	ENST00000373312	88	51
592	chr9	131486300	131486349	-	mRNA		ZDHHC12	1	0.912	ENSG00000160446	ENST00000372667	51	46
593	chr9	135996500	135996549	-	mRNA		RALGDS	1	0.732	ENSG00000160271	ENST00000372047	133	98
594	chr9	136242950	136242999	-	mRNA		SURF4	1	0.952	ENSG00000148248	ENST00000485435	33	32
595	chr9	139334200	139334249	-	mRNA		INPP5E	1	0.73	ENSG00000148384	ENST00000371712	105	83
596	chr9	139959200	139959249	-	mRNA		SAPCD2	1	1	ENSG00000186193	ENST00000409687	20	20
597	chr9	139964900	139964949	-	mRNA		SAPCD2	1	0.797	ENSG00000186193	ENST00000409687	51	40
598	chr9	140317850	140317899	+	mRNA		NOXA1	1	0.828	ENSG00000188747	ENST00000392815	47	40
599	chr9	34612050	34612099	-	mRNA		RPP25L	1	0.917	ENSG00000164967	ENST00000297613	27	23
600	chr9	34637700	34637749	-	mRNA		SIGMAR1	1	0.696	ENSG00000147955	ENST00000477726	181	121
601	chr9	38069150	38069199	-	mRNA		SHB	1	0.822	ENSG00000107338	ENST00000377700	206	150
602	chr9	74383700	74383749	-	mRNA		TMEM2	1	0.855	ENSG00000135048	ENST00000377044	68	50
603	chr9	74383750	74383799	-	mRNA		TMEM2	1	0.688	ENSG00000135048	ENST00000377044	246	166
604	chr9	95088250	95088299	+	mRNA		CENPP	1	0.656	ENSG00000188312	ENST00000375587	135	89
605	chr9	95896450	95896499	-	mRNA		NINJ1	1	0.884	ENSG00000131669	ENST00000375446	257	215
606	chrX	117957800	117957849	+	mRNA		ZCCHC12	1	0.593	ENSG00000174460	ENST00000310164	623	330
607	chrX	128977750	128977799	-	mRNA		ZDHHC9	1	0.758	ENSG00000188706	ENST00000357166	124	62
608	chrX	152599600	152599649	+	mRNA		ZNF275	1	0.76	ENSG00000063587	ENST00000421401	160	118
609	chrX	153744450	153744499	-	mRNA		FAM3A	1	0.699	ENSG00000071889	ENST00000393572	61	43
610	chrX	24483400	24483449	+	mRNA		PDK3	1	0.593	ENSG00000067992	ENST00000379162	151	95
611	chrX	48456150	48456199	+	mRNA		WDR13	1	0.574	ENSG00000101940	ENST00000218056	220	125
612	chrX	51636700	51636749	+	mRNA		MAGED1	1	0.767	ENSG00000179222	ENST00000375695	121	96
613	chr1	155023850	155023899	+	mRNA		ADAM15	0.999	0.65	ENSG00000143537	ENST00000447332	63	37
614	chr1	165796750	165796799	+	mRNA		UCK2	0.999	0.926	ENSG00000143179	ENST00000367879	22	20
615	chr1	20960000	20960049	+	mRNA		PINK1	0.999	0.958	ENSG00000158828	ENST00000321556	31	29
616	chr1	212606200	212606249	+	mRNA		NENF	0.999	0.603	ENSG00000117691	ENST00000366988	82	50
617	chr1	249200450	249200499	+	mRNA		PGBD2	0.999	0.607	ENSG00000185220	ENST00000539153	79	45
618	chr1	38463500	38463549	-	mRNA		FHL3	0.999	0.756	ENSG00000183386	ENST00000373016	55	31
619	chr1	40942950	40942999	+	mRNA		ZFP69	0.999	0.868	ENSG00000187815	ENST00000372706	37	32
620	chr1	8045250	8045299	+	mRNA		PARK7	0.999	0.635	ENSG00000116288	ENST00000469225	64	42
621	chr10	127511750	127511799	-	mRNA		UROS	0.999	0.967	ENSG00000188690	ENST00000368778	22	21
622	chr10	14921100	14921149	+	mRNA		SUV39H2	0.999	0.972	ENSG00000152455	ENST00000313519	24	24
623	chr10	18970500	18970549	+	mRNA		ARL5B	0.999	0.509	ENSG00000165997	ENST00000377275	171	88
624	chr10	5500350	5500399	+	mRNA		NET1	0.999	0.926	ENSG00000173848	ENST00000380359	33	20
625	chr10	74034900	74034949	+	mRNA		DDIT4	0.999	0.911	ENSG00000168209	ENST00000307365	31	23
626	chr10	86088350	86088399	+	mRNA		CCSER2	0.999	0.949	ENSG00000107771	ENST00000359979	23	22
627	chr10	97321050	97321099	-	mRNA		SORBS1	0.999	0.782	ENSG00000095637	ENST00000607232	58	45
628	chr11	62370100	62370149	-	mRNA		EML3	0.999	0.78	ENSG00000149499	ENST00000529309	17	13
629	chr11	64019050	64019099	+	mRNA		PLCB3	0.999	0.647	ENSG00000149782	ENST00000325234	53	31
630	chr11	64545950	64545999	-	mRNA		SF1	0.999	0.784	ENSG00000168066	ENST00000422298	199	119
631	chr11	64808450	64808499	+	mRNA		SAC3D1	0.999	0.939	ENSG00000168061	ENST00000398846	24	22
632	chr11	66384150	66384199	+	mRNA		RBM14-RBM4	0.999	1	ENSG00000248643	ENST00000500635	23	21
633	chr12	29936750	29936799	-	mRNA		TMTC1	0.999	0.806	ENSG00000133687	ENST00000551659	36	29
634	chr12	56137150	56137199	+	mRNA		GDF11	0.999	0.911	ENSG00000135414	ENST00000257868	20	16
635	chr13	114239050	114239099	+	mRNA		TFDP1	0.999	0.836	ENSG00000198176	ENST00000375370	35	28
636	chr13	98795400	98795449	+	mRNA		FARP1	0.999	0.842	ENSG00000152767	ENST00000376586	34	29
637	chr14	105169600	105169649	+	mRNA		INF2	0.999	0.911	ENSG00000203485	ENST00000392634	55	32
638	chr15	67547150	67547199	+	mRNA		IQCH	0.999	0.753	ENSG00000103599	ENST00000335894	40	31
639	chr15	83876450	83876499	-	mRNA		HDGFRP3	0.999	0.97	ENSG00000166503	ENST00000299633	27	27
640	chr16	279350	279399	-	mRNA		LUC7L	0.999	0.88	ENSG00000007392	ENST00000430864	25	19
641	chr16	30905450	30905499	-	mRNA		BCL7C	0.999	0.944	ENSG00000099385	ENST00000215115	28	27
642	chr16	730450	730499	+	mRNA		STUB1	0.999	0.663	ENSG00000103266	ENST00000219548	67	44
643	chr16	84150400	84150449	-	mRNA		MBTPS1	0.999	0.874	ENSG00000140943	ENST00000343411	21	15
644	chr17	21279650	21279699	+	mRNA		KCNJ12	0.999	0.644	ENSG00000184185	ENST00000583088	87	61
645	chr17	26684450	26684499	-	mRNA		POLDIP2	0.999	0.944	ENSG00000004142	ENST00000540200	26	25
646	chr17	30186200	30186249	-	mRNA		COPRS	0.999	0.794	ENSG00000172301	ENST00000302362	35	21
647	chr17	39992400	39992449	-	mRNA		NT5C3B	0.999	0.685	ENSG00000141698	ENST00000415460	47	35
648	chr17	42836350	42836399	+	mRNA		ADAM11	0.999	0.914	ENSG00000073670	ENST00000200557	34	30
649	chr17	48619650	48619699	+	mRNA		EPN3	0.999	0.778	ENSG00000049283	ENST00000537145	38	30
650	chr17	73106050	73106099	+	mRNA		ARMC7	0.999	0.889	ENSG00000125449	ENST00000245543	29	25
651	chr18	33877650	33877699	+	mRNA		FHOD3	0.999	0.847	ENSG00000134775	ENST00000257209	43	38
652	chr19	12146400	12146449	-	mRNA		ZNF433	0.999	0.499	ENSG00000197647	ENST00000411841	121	39
653	chr19	14544150	14544199	+	mRNA		PKN1	0.999	0.903	ENSG00000123143	ENST00000242783	28	23
654	chr19	38720200	38720249	-	mRNA		DPF1	0.999	0.852	ENSG00000011332	ENST00000456296	30	26
655	chr19	49588700	49588749	+	mRNA		SNRNP70	0.999	0.609	ENSG00000104852	ENST00000221448	79	47
656	chr19	5340750	5340799	-	mRNA		PTPRS	0.999	0.726	ENSG00000105426	ENST00000353284	118	93
657	chr19	7990950	7990999	-	mRNA		CTXN1	0.999	0.88	ENSG00000178531	ENST00000318978	22	21
658	chr19	8563150	8563199	-	mRNA		PRAM1	0.999	0.82	ENSG00000133246	ENST00000255612	62	43
659	chr2	136499350	136499399	+	mRNA		UBXN4	0.999	0.77	ENSG00000144224	ENST00000272638	33	25
660	chr2	235860650	235860699	+	mRNA		SH3BP4	0.999	0.944	ENSG00000130147	ENST00000392011	24	21
661	chr2	64371450	64371499	-	mRNA		PELI1	0.999	0.841	ENSG00000197329	ENST00000358912	34	26
662	chr2	88355200	88355249	-	mRNA		KRCC1	0.999	0.511	ENSG00000172086	ENST00000347055	177	77
663	chr20	25371450	25371499	-	mRNA		ABHD12	0.999	1	ENSG00000100997	ENST00000339157	24	20
664	chr20	58515450	58515499	+	mRNA		FAM217B	0.999	0.963	ENSG00000196227	ENST00000360816	27	26
665	chr20	61490750	61490799	-	mRNA		TCFL5	0.999	0.897	ENSG00000101190	ENST00000217162	25	20
666	chr21	33032000	33032049	+	mRNA		SOD1	0.999	0.566	ENSG00000142168	ENST00000389995	184	106
667	chr21	35445950	35445999	+	mRNA		SLC5A3	0.999	0.819	ENSG00000198743	ENST00000381151	36	25
668	chr21	37442350	37442399	+	mRNA		CBR1	0.999	0.626	ENSG00000159228	ENST00000399191	65	39
669	chr21	40720950	40720999	-	mRNA		HMGN1	0.999	0.861	ENSG00000205581	ENST00000380748	35	22
670	chr21	45432200	45432249	+	mRNA		TRAPPC10	0.999	0.822	ENSG00000160218	ENST00000291574	43	36
671	chr21	46221650	46221699	-	mRNA		UBE2G2	0.999	0.776	ENSG00000184787	ENST00000330942	36	31
672	chr22	50312350	50312399	+	mRNA		CRELD2	0.999	0.815	ENSG00000184164	ENST00000403427	31	23
673	chr3	118959650	118959699	-	mRNA		B4GALT4	0.999	0.97	ENSG00000121578	ENST00000393765	22	14
674	chr3	56717150	56717199	-	mRNA		FAM208A	0.999	0.747	ENSG00000163946	ENST00000355628	33	19
675	chr4	157997300	157997349	+	mRNA		GLRB	0.999	0.69	ENSG00000109738	ENST00000512619	48	33
676	chr4	159644500	159644549	-	mRNA		PPID	0.999	0.812	ENSG00000171497	ENST00000307720	37	25
677	chr4	174255400	174255449	-	mRNA		HMGB2	0.999	0.69	ENSG00000164104	ENST00000446922	54	27
678	chr4	6202200	6202249	-	mRNA		JAKMIP1	0.999	0.884	ENSG00000152969	ENST00000282924	26	23
679	chr5	133984350	133984399	-	mRNA		SAR1B	0.999	0.877	ENSG00000152700	ENST00000507419	32	21
680	chr5	134369650	134369699	-	mRNA		PITX1	0.999	0.819	ENSG00000069011	ENST00000265340	49	36
681	chr5	177027150	177027199	+	mRNA		B4GALT7	0.999	0.742	ENSG00000027847	ENST00000029410	48	36
682	chr5	31532400	31532449	+	mRNA		C5orf22	0.999	0.533	ENSG00000082213	ENST00000507818	223	111
683	chr5	54529350	54529399	-	mRNA		CCNO	0.999	0.808	ENSG00000152669	ENST00000282572	50	35
684	chr6	133119700	133119749	-	mRNA		SLC18B1	0.999	0.926	ENSG00000146409	ENST00000538764	32	25
685	chr6	13814350	13814399	-	mRNA		MCUR1	0.999	0.764	ENSG00000050393	ENST00000359495	48	30
686	chr6	160148150	160148199	+	mRNA		WTAP	0.999	0.732	ENSG00000146457	ENST00000358372	55	40
687	chr6	27806850	27806899	+	mRNA		HIST1H2BN	0.999	0.9	ENSG00000233822	ENST00000396980	112	46
688	chr6	84569400	84569449	+	mRNA		CYB5R4	0.999	0.616	ENSG00000065615	ENST00000369679	67	33
689	chr7	155572300	155572349	+	mRNA		RBM33	0.999	0.845	ENSG00000184863	ENST00000341148	70	38
690	chr7	1609550	1609599	-	mRNA		PSMG3	0.999	0.616	ENSG00000157778	ENST00000288607	73	46
691	chr7	25019750	25019799	-	mRNA		OSBPL3	0.999	0.691	ENSG00000070882	ENST00000431825	56	40
692	chr7	6312150	6312199	-	mRNA		CYTH3	0.999	0.716	ENSG00000008256	ENST00000350796	45	28
693	chr7	98246600	98246649	+	mRNA		NPTX2	0.999	1	ENSG00000106236	ENST00000265634	25	25
694	chr8	11561700	11561749	+	mRNA		GATA4	0.999	0.63	ENSG00000136574	ENST00000528027	121	77
695	chr8	11561750	11561799	+	mRNA		GATA4	0.999	0.798	ENSG00000136574	ENST00000528027	157	109
696	chr8	12612950	12612999	-	mRNA		LONRF1	0.999	0.698	ENSG00000154359	ENST00000398246	68	47
697	chr8	145747950	145747999	+	mRNA		LRRC14	0.999	0.695	ENSG00000160959	ENST00000292524	77	51
698	chr8	66754150	66754199	-	mRNA		PDE7A	0.999	0.587	ENSG00000205268	ENST00000401827	145	64
699	chr8	97274150	97274199	+	mRNA		PTDSS1	0.999	0.832	ENSG00000156471	ENST00000455950	40	29
700	chr9	101558650	101558699	-	mRNA		ANKS6	0.999	0.967	ENSG00000165138	ENST00000353234	22	21
701	chr9	130953750	130953799	-	mRNA		CIZ1	0.999	0.718	ENSG00000148337	ENST00000372938	57	46
702	chr9	131183200	131183249	+	mRNA		CERCAM	0.999	0.805	ENSG00000167123	ENST00000372838	55	39
703	chr9	131940450	131940499	-	mRNA		IER5L	0.999	0.666	ENSG00000188483	ENST00000372491	139	103
704	chr9	139334150	139334199	-	mRNA		INPP5E	0.999	0.903	ENSG00000148384	ENST00000371712	22	18
705	chr9	15510850	15510899	-	mRNA		PSIP1	0.999	0.878	ENSG00000164985	ENST00000380716	25	22
706	chr9	35072550	35072599	-	mRNA		VCP	0.999	0.789	ENSG00000165280	ENST00000448530	51	36
707	chr9	37904050	37904099	-	mRNA		SLC25A51	0.999	0.761	ENSG00000122696	ENST00000242275	43	29
708	chr9	74980050	74980099	-	mRNA		ZFAND5	0.999	0.621	ENSG00000107372	ENST00000376960	165	92
709	chr1	203274650	203274699	+	mRNA		BTG2	0.998	0.471	ENSG00000159388	ENST00000290551	277	137
710	chr1	222791500	222791549	+	mRNA		MIA3	0.998	0.884	ENSG00000154305	ENST00000344507	26	19
711	chr1	223900100	223900149	+	mRNA		CAPN2	0.998	0.917	ENSG00000162909	ENST00000295006	20	18
712	chr1	229694300	229694349	-	mRNA		ABCB10	0.998	0.897	ENSG00000135776	ENST00000344517	21	12
713	chr1	241803550	241803599	-	mRNA		OPN3	0.998	0.548	ENSG00000054277	ENST00000331838	93	51
714	chr1	249132450	249132499	+	mRNA		ZNF672	0.998	0.668	ENSG00000171161	ENST00000306562	89	50
715	chr1	24969700	24969749	+	mRNA		SRRM1	0.998	0.592	ENSG00000133226	ENST00000323848	90	53
716	chr1	40420850	40420899	+	mRNA		MFSD2A	0.998	0.789	ENSG00000168389	ENST00000372809	78	58
717	chr1	40943000	40943049	+	mRNA		ZFP69	0.998	0.664	ENSG00000187815	ENST00000372706	47	33
718	chr1	935300	935349	-	mRNA		HES4	0.998	0.875	ENSG00000188290	ENST00000484667	23	22
719	chr1	94884000	94884049	+	mRNA		ABCD3	0.998	0.7	ENSG00000117528	ENST00000315713	59	39
720	chr10	79793600	79793649	+	mRNA		RPS24	0.998	0.529	ENSG00000138326	ENST00000360830	201	100
721	chr11	124632100	124632149	-	mRNA		ESAM	0.998	0.897	ENSG00000149564	ENST00000435477	20	17
722	chr11	61129300	61129349	-	mRNA		CYB561A3	0.998	0.521	ENSG00000162144	ENST00000544118	695	228
723	chr12	6665100	6665149	-	mRNA		IFFO1	0.998	0.607	ENSG00000010295	ENST00000356896	59	39
724	chr14	105219500	105219549	+	mRNA		SIVA1	0.998	0.737	ENSG00000184990	ENST00000347067	34	25
725	chr14	90863400	90863449	+	mRNA		CALM1	0.998	0.66	ENSG00000198668	ENST00000553542	73	45
726	chr15	39873300	39873349	+	mRNA		THBS1	0.998	0.759	ENSG00000137801	ENST00000260356	57	29
727	chr15	59397350	59397399	+	mRNA		CCNB2	0.998	0.69	ENSG00000157456	ENST00000559622	47	33
728	chr16	2821350	2821399	+	mRNA		SRRM2	0.998	0.662	ENSG00000167978	ENST00000301740	98	54
729	chr17	47572700	47572749	+	mRNA		NGFR	0.998	1	ENSG00000064300	ENST00000172229	22	22
730	chr17	62502350	62502399	-	mRNA		DDX5	0.998	0.819	ENSG00000108654	ENST00000450599	44	20
731	chr19	45542350	45542399	+	mRNA		CLASRP	0.998	0.452	ENSG00000104859	ENST00000391953	203	116
732	chr19	55574450	55574499	-	mRNA		RDH13	0.998	0.573	ENSG00000160439	ENST00000415061	91	61
733	chr2	175113250	175113299	-	mRNA		OLA1	0.998	0.437	ENSG00000138430	ENST00000344357	304	139
734	chr2	223725750	223725799	+	mRNA		ACSL3	0.998	0.87	ENSG00000123983	ENST00000392066	26	22
735	chr2	3605850	3605899	-	mRNA		RNASEH1	0.998	0.753	ENSG00000171865	ENST00000315212	70	25
736	chr2	48541800	48541849	+	mRNA		FOXN2	0.998	0.693	ENSG00000170802	ENST00000340553	64	45
737	chr20	33413350	33413399	-	mRNA		NCOA6	0.998	0.776	ENSG00000198646	ENST00000359003	35	25
738	chr20	49547600	49547649	-	mRNA		ADNP	0.998	0.738	ENSG00000101126	ENST00000396032	54	42
739	chr21	34852200	34852249	-	mRNA		TMEM50B	0.998	0.545	ENSG00000142188	ENST00000542230	136	70
740	chr21	40555250	40555299	-	mRNA		PSMG1	0.998	0.743	ENSG00000183527	ENST00000380900	37	11
741	chr21	47878850	47878899	+	mRNA		DIP2A	0.998	0.579	ENSG00000160305	ENST00000466639	79	41
742	chr3	153839200	153839249	+	mRNA		ARHGEF26	0.998	0.87	ENSG00000114790	ENST00000465817	68	52
743	chr3	186857200	186857249	-	mRNA		RPL39L	0.998	0.867	ENSG00000163923	ENST00000296277	38	31
744	chr3	39449100	39449149	+	mRNA		RPSA	0.998	0.457	ENSG00000168028	ENST00000443003	269	116
745	chr3	47422550	47422599	+	mRNA		PTPN23	0.998	0.811	ENSG00000076201	ENST00000265562	34	22
746	chr4	139936950	139936999	+	mRNA		CCRN4L	0.998	0.671	ENSG00000151014	ENST00000280614	109	63
747	chr4	39979400	39979449	-	mRNA		PDS5A	0.998	0.737	ENSG00000121892	ENST00000503396	56	39
748	chr4	79860500	79860549	-	mRNA		PAQR3	0.998	0.917	ENSG00000163291	ENST00000380645	25	19
749	chr5	115910450	115910499	-	mRNA		SEMA6A	0.998	0.638	ENSG00000092421	ENST00000343348	105	65
750	chr6	64282400	64282449	+	mRNA		PTP4A1	0.998	0.9	ENSG00000112245	ENST00000370651	33	25
751	chr9	131580750	131580799	+	mRNA		ENDOG	0.998	0.551	ENSG00000167136	ENST00000372642	45	14
752	chr1	173446450	173446499	+	mRNA		PRDX6	0.997	0.764	ENSG00000117592	ENST00000340385	55	35
753	chr1	174128650	174128699	+	mRNA		RABGAP1L	0.997	0.837	ENSG00000152061	ENST00000251507	41	32
754	chr1	202995600	202995649	+	mRNA		PPFIA4	0.997	0.696	ENSG00000143847	ENST00000367240	57	39
755	chr1	33815450	33815499	-	mRNA		PHC2	0.997	0.761	ENSG00000134686	ENST00000373418	86	40
756	chr11	63998050	63998099	+	mRNA		DNAJC4	0.997	0.682	ENSG00000110011	ENST00000355040	60	44
757	chr11	64545900	64545949	-	mRNA		SF1	0.997	0.546	ENSG00000168066	ENST00000422298	164	90
758	chr12	102224650	102224699	-	mRNA		GNPTAB	0.997	0.848	ENSG00000111670	ENST00000299314	31	25
759	chr12	120105800	120105849	+	mRNA		PRKAB1	0.997	0.708	ENSG00000111725	ENST00000541640	37	20
760	chr12	25403800	25403849	-	mRNA		KRAS	0.997	0.879	ENSG00000133703	ENST00000556131	23	18
761	chr12	90102500	90102549	-	mRNA		ATP2B1	0.997	0.618	ENSG00000070961	ENST00000428670	77	36
762	chr14	69259700	69259749	-	mRNA		ZFP36L1	0.997	0.845	ENSG00000185650	ENST00000553375	68	57
763	chr14	94640650	94640699	+	mRNA		PPP4R4	0.997	0.861	ENSG00000119698	ENST00000328839	20	16
764	chr15	41221550	41221599	+	mRNA		DLL4	0.997	0.634	ENSG00000128917	ENST00000249749	62	40
765	chr15	69745150	69745199	+	mRNA		RPLP1	0.997	0.428	ENSG00000137818	ENST00000357790	155	58
766	chr15	89864200	89864249	-	mRNA		POLG	0.997	0.736	ENSG00000140521	ENST00000442287	54	24
767	chr17	41132950	41132999	+	mRNA		RUNDC1	0.997	0.889	ENSG00000198863	ENST00000589705	24	21
768	chr19	18433800	18433849	-	mRNA		LSM4	0.997	0.732	ENSG00000130520	ENST00000252816	47	33
769	chr19	2051100	2051149	-	mRNA		MKNK2	0.997	0.647	ENSG00000099875	ENST00000250896	74	47
770	chr19	36606400	36606449	+	mRNA		TBCB	0.997	0.699	ENSG00000105254	ENST00000589996	37	29
771	chr2	131099850	131099899	+	mRNA		IMP4	0.997	0.633	ENSG00000136718	ENST00000259239	58	45
772	chr21	44846950	44846999	-	mRNA		SIK1	0.997	0.75	ENSG00000142178	ENST00000270162	60	49
773	chr21	46494500	46494549	+	mRNA		ADARB1	0.997	0.715	ENSG00000197381	ENST00000437626	42	31
774	chr21	46825050	46825099	+	mRNA		COL18A1	0.997	0.853	ENSG00000182871	ENST00000400337	44	39
775	chr6	118228700	118228749	+	mRNA		SLC35F1	0.997	0.712	ENSG00000196376	ENST00000360388	35	27
776	chr6	119399750	119399799	-	mRNA		FAM184A	0.997	0.712	ENSG00000111879	ENST00000338891	67	43
777	chr6	133135700	133135749	+	mRNA		RPS12	0.997	0.431	ENSG00000112306	ENST00000230050	300	141
778	chr7	87028100	87028149	+	mRNA		CROT	0.997	0.816	ENSG00000005469	ENST00000331536	29	22
779	chr8	22224800	22224849	+	mRNA		SLC39A14	0.997	0.815	ENSG00000104635	ENST00000381237	29	21
780	chr9	139922550	139922599	-	mRNA		ABCA2	0.997	0.728	ENSG00000107331	ENST00000371605	67	50
781	chrX	41193400	41193449	+	mRNA		DDX3X	0.997	0.689	ENSG00000215301	ENST00000441189	88	57
782	chr1	147400550	147400599	+	mRNA		GPR89B	0.996	0.871	ENSG00000188092	ENST00000314163	27	24
783	chr1	162039550	162039599	+	mRNA		NOS1AP	0.996	0.483	ENSG00000198929	ENST00000361897	116	43
784	chr1	220267500	220267549	+	mRNA		IARS2	0.996	0.903	ENSG00000067704	ENST00000302637	46	32
785	chr1	225997850	225997899	+	mRNA		EPHX1	0.996	0.838	ENSG00000143819	ENST00000272167	49	41
786	chr1	9599500	9599549	+	mRNA		SLC25A33	0.996	0.886	ENSG00000171612	ENST00000302692	20	18
787	chr10	104221200	104221249	+	mRNA		TMEM180	0.996	0.958	ENSG00000138111	ENST00000369931	23	22
788	chr10	45474150	45474199	-	mRNA		C10orf10	0.996	0.779	ENSG00000165507	ENST00000298295	30	23
789	chr11	63580950	63580999	+	mRNA		C11orf84	0.996	0.774	ENSG00000168005	ENST00000294244	55	23
790	chr11	65381600	65381649	-	mRNA		MAP3K11	0.996	0.67	ENSG00000173327	ENST00000529839	72	46
791	chr12	7053250	7053299	+	mRNA		C12orf57	0.996	0.889	ENSG00000111678	ENST00000540506	65	35
792	chr12	77459200	77459249	-	mRNA		E2F7	0.996	0.84	ENSG00000165891	ENST00000416496	31	21
793	chr13	110801400	110801449	-	mRNA		COL4A1	0.996	0.93	ENSG00000187498	ENST00000375820	24	17
794	chr13	36050400	36050449	-	mRNA		MAB21L1	0.996	0.939	ENSG00000180660	ENST00000379919	25	18
795	chr14	81687100	81687149	-	mRNA		GTF2A1	0.996	0.889	ENSG00000165417	ENST00000553612	23	18
796	chr17	17723000	17723049	-	mRNA		SREBF1	0.996	0.838	ENSG00000072310	ENST00000435530	30	22
797	chr17	66453550	66453599	-	mRNA		WIPI1	0.996	0.746	ENSG00000070540	ENST00000546360	50	40
798	chr17	73892950	73892999	-	mRNA		TRIM65	0.996	0.889	ENSG00000141569	ENST00000540128	28	22
799	chr17	73910100	73910149	-	mRNA		FBF1	0.996	0.808	ENSG00000188878	ENST00000319129	33	27
800	chr18	48494450	48494499	+	mRNA		SMAD4	0.996	0.881	ENSG00000141646	ENST00000452201	133	70
801	chr19	13842600	13842649	+	mRNA		CCDC130	0.996	0.714	ENSG00000104957	ENST00000586600	101	68
802	chr19	14682750	14682799	-	mRNA		NDUFB7	0.996	0.967	ENSG00000099795	ENST00000215565	24	23
803	chr19	3557550	3557599	-	mRNA		MFSD12	0.996	0.696	ENSG00000161091	ENST00000355415	67	47
804	chr19	36236000	36236049	+	mRNA		PSENEN	0.996	0.726	ENSG00000205155	ENST00000587708	34	24
805	chr19	41313000	41313049	+	mRNA		EGLN2	0.996	1	ENSG00000269858	ENST00000594140	25	13
806	chr2	165477900	165477949	-	mRNA		GRB14	0.996	0.741	ENSG00000115290	ENST00000446413	41	31
807	chr2	167232400	167232449	-	mRNA		SCN9A	0.996	0.762	ENSG00000169432	ENST00000303354	75	42
808	chr2	234263150	234263199	+	mRNA		DGKD	0.996	0.86	ENSG00000077044	ENST00000264057	32	25
809	chr2	236402700	236402749	+	mRNA		AGAP1	0.996	0.679	ENSG00000157985	ENST00000409457	35	24
810	chr2	97482350	97482399	+	mRNA		CNNM3	0.996	0.733	ENSG00000168763	ENST00000305510	71	43
811	chr20	3801200	3801249	+	mRNA		AP5S1	0.996	0.78	ENSG00000125843	ENST00000246041	34	27
812	chr22	22090000	22090049	-	mRNA		YPEL1	0.996	0.712	ENSG00000100027	ENST00000403503	32	22
813	chr22	24129150	24129199	+	mRNA		SMARCB1	0.996	0.715	ENSG00000099956	ENST00000407082	32	23
814	chr22	25202200	25202249	+	mRNA		SGSM1	0.996	0.844	ENSG00000167037	ENST00000400358	31	26
815	chr22	50354450	50354499	+	mRNA		PIM3	0.996	0.849	ENSG00000198355	ENST00000360612	45	25
816	chr3	58292300	58292349	+	mRNA		RPP14	0.996	0.737	ENSG00000163684	ENST00000445193	43	30
817	chr3	77089300	77089349	+	mRNA		ROBO2	0.996	0.847	ENSG00000185008	ENST00000461745	78	37
818	chr4	10458950	10458999	-	mRNA		ZNF518B	0.996	0.695	ENSG00000178163	ENST00000326756	37	27
819	chr4	120133800	120133849	+	mRNA		USP53	0.996	0.616	ENSG00000145390	ENST00000274030	28	19
820	chr4	76862100	76862149	-	mRNA		NAAA	0.996	1	ENSG00000138744	ENST00000507187	32	26
821	chr5	154194700	154194749	+	mRNA		LARP1	0.996	0.828	ENSG00000155506	ENST00000336314	67	46
822	chr5	159827050	159827099	-	mRNA		C5orf54	0.996	1	ENSG00000221886	ENST00000408953	22	22
823	chr5	43603300	43603349	+	mRNA		NNT	0.996	0.62	ENSG00000112992	ENST00000512996	89	57
824	chr6	52930250	52930299	+	mRNA		FBXO9	0.996	1	ENSG00000112146	ENST00000323557	21	20
825	chr7	89783800	89783849	+	mRNA		STEAP1	0.996	0.852	ENSG00000164647	ENST00000297205	30	24
826	chr7	92157750	92157799	-	mRNA		PEX1	0.996	1	ENSG00000127980	ENST00000248633	68	54
827	chr8	145734500	145734549	+	mRNA		MFSD3	0.996	0.875	ENSG00000167700	ENST00000301327	46	31
828	chr9	97767400	97767449	+	mRNA		C9orf3	0.996	1	ENSG00000148120	ENST00000425634	22	20
829	chrX	153599500	153599549	-	mRNA		FLNA	0.996	0.965	ENSG00000196924	ENST00000344736	32	28
830	chrX	47078150	47078199	+	mRNA		CDK16	0.996	0.64	ENSG00000102225	ENST00000357227	79	53
831	chr1	145610800	145610849	-	mRNA		POLR3C	0.995	0.46	ENSG00000186141	ENST00000369294	173	88
832	chr1	16010850	16010899	+	mRNA		PLEKHM2	0.995	0.933	ENSG00000116786	ENST00000375793	30	29
833	chr1	16202700	16202749	+	mRNA		SPEN	0.995	0.87	ENSG00000065526	ENST00000375759	25	18
834	chr1	233086350	233086399	+	mRNA		NTPCR	0.995	0.71	ENSG00000135778	ENST00000366627	40	27
835	chr1	26126700	26126749	+	mRNA		SEPN1	0.995	0.933	ENSG00000162430	ENST00000374315	20	19
836	chr1	29063450	29063499	+	mRNA		YTHDF2	0.995	0.722	ENSG00000198492	ENST00000541996	40	26
837	chr10	72238550	72238599	+	mRNA		PALD1	0.995	0.728	ENSG00000107719	ENST00000263563	56	38
838	chr11	65487850	65487899	-	mRNA		RNASEH2C	0.995	0.66	ENSG00000172922	ENST00000527610	73	39
839	chr12	46576850	46576899	-	mRNA		SLC38A1	0.995	0.691	ENSG00000111371	ENST00000398637	55	31
840	chr14	103988250	103988299	-	mRNA		CKB	0.995	0.727	ENSG00000166165	ENST00000348956	44	29
841	chr15	78370000	78370049	-	mRNA		TBC1D2B	0.995	0.67	ENSG00000167202	ENST00000409931	52	41
842	chr16	66583650	66583699	-	mRNA		TK2	0.995	0.917	ENSG00000166548	ENST00000563369	25	17
843	chr16	734250	734299	-	mRNA		JMJD8	0.995	0.761	ENSG00000161999	ENST00000562111	35	29
844	chr16	88878250	88878299	-	mRNA		APRT	0.995	0.881	ENSG00000198931	ENST00000563655	34	24
845	chr17	38544750	38544799	-	mRNA		TOP2A	0.995	0.473	ENSG00000131747	ENST00000423485	148	50
846	chr17	74733350	74733399	-	mRNA		SRSF2	0.995	0.806	ENSG00000161547	ENST00000508921	133	70
847	chr17	8198650	8198699	-	mRNA		SLC25A35	0.995	0.933	ENSG00000125434	ENST00000396278	31	28
848	chr18	22006650	22006699	+	mRNA		IMPACT	0.995	0.808	ENSG00000154059	ENST00000284202	42	35
849	chr18	8609500	8609549	+	mRNA		RAB12	0.995	0.844	ENSG00000206418	ENST00000329286	42	36
850	chr19	58978450	58978499	+	mRNA		ZNF324	0.995	0.84	ENSG00000083812	ENST00000196482	25	21
851	chr20	57617800	57617849	-	mRNA		SLMO2	0.995	0.438	ENSG00000101166	ENST00000371033	576	209
852	chr3	153839150	153839199	+	mRNA		ARHGEF26	0.995	0.706	ENSG00000114790	ENST00000465093	39	27
853	chr3	194991750	194991799	-	mRNA		XXYLT1	0.995	0.694	ENSG00000173950	ENST00000310380	66	29
854	chr5	134074200	134074249	+	mRNA		CAMLG	0.995	0.872	ENSG00000164615	ENST00000297156	15	11
855	chr5	179233200	179233249	-	mRNA		MGAT4B	0.995	0.917	ENSG00000161013	ENST00000523108	21	16
856	chr6	118972650	118972699	-	mRNA		CEP85L	0.995	0.917	ENSG00000111860	ENST00000419517	31	20
857	chr6	27805700	27805749	-	mRNA		HIST1H2AK	0.995	0.696	ENSG00000184348	ENST00000330180	1528	284
858	chr6	36410800	36410849	+	mRNA		KCTD20	0.995	0.721	ENSG00000112078	ENST00000536244	52	37
859	chr6	52226950	52226999	+	mRNA		PAQR8	0.995	0.806	ENSG00000170915	ENST00000442253	27	21
860	chr1	206858250	206858299	+	mRNA		MAPKAPK2	0.994	0.722	ENSG00000162889	ENST00000294981	28	20
861	chr1	244816450	244816499	+	mRNA		DESI2	0.994	0.608	ENSG00000121644	ENST00000263831	87	56
862	chr1	86046450	86046499	+	mRNA		CYR61	0.994	0.629	ENSG00000142871	ENST00000451137	65	35
863	chr10	98273600	98273649	-	mRNA		TLL2	0.994	0.653	ENSG00000095587	ENST00000357947	48	28
864	chr11	65729200	65729249	+	mRNA		SART1	0.994	0.419	ENSG00000175467	ENST00000312397	533	218
865	chr11	691500	691549	-	mRNA		DEAF1	0.994	0.832	ENSG00000177030	ENST00000338675	46	36
866	chr12	102091450	102091499	+	mRNA		CHPT1	0.994	0.933	ENSG00000111666	ENST00000549872	25	22
867	chr12	118541650	118541699	-	mRNA		VSIG10	0.994	0.781	ENSG00000176834	ENST00000538357	66	45
868	chr12	123320000	123320049	+	mRNA		HIP1R	0.994	0.667	ENSG00000130787	ENST00000253083	42	28
869	chr15	51057800	51057849	-	mRNA		SPPL2A	0.994	0.758	ENSG00000138600	ENST00000261854	32	22
870	chr15	52472100	52472149	-	mRNA		GNB5	0.994	0.71	ENSG00000069966	ENST00000358784	110	47
871	chr16	4817050	4817099	-	mRNA		ZNF500	0.994	0.485	ENSG00000103199	ENST00000545009	135	70
872	chr17	2597550	2597599	-	mRNA		CLUH	0.994	0.85	ENSG00000132361	ENST00000575014	19	18
873	chr17	42422700	42422749	+	mRNA		GRN	0.994	0.838	ENSG00000030582	ENST00000589265	26	21
874	chr19	2151450	2151499	-	mRNA		AP3D1	0.994	0.705	ENSG00000065000	ENST00000350812	57	38
875	chr19	39882050	39882099	+	mRNA		MED29	0.994	0.642	ENSG00000063322	ENST00000599213	337	234
876	chr2	207024350	207024399	+	mRNA		EEF1B2	0.994	0.539	ENSG00000114942	ENST00000392222	119	46
877	chr20	61491500	61491549	-	mRNA		TCFL5	0.994	0.705	ENSG00000101190	ENST00000217162	96	35
878	chr5	114880400	114880449	-	mRNA		FEM1C	0.994	0.821	ENSG00000145780	ENST00000274457	31	27
879	chr5	72144000	72144049	+	mRNA		TNPO1	0.994	0.461	ENSG00000083312	ENST00000506351	473	262
880	chr6	2765750	2765799	+	mRNA		WRNIP1	0.994	0.824	ENSG00000124535	ENST00000380771	26	23
881	chr6	5261100	5261149	-	mRNA		LYRM4	0.994	0.716	ENSG00000214113	ENST00000500576	40	31
882	chr6	91006450	91006499	-	mRNA		BACH2	0.994	0.739	ENSG00000112182	ENST00000343122	40	31
883	chr7	128431450	128431499	+	mRNA		CCDC136	0.994	0.738	ENSG00000128596	ENST00000378685	27	21
884	chr7	99277550	99277599	-	mRNA		CYP3A5	0.994	0.749	ENSG00000106258	ENST00000439761	52	37
885	chr8	11725500	11725549	-	mRNA		CTSB	0.994	0.861	ENSG00000164733	ENST00000532392	22	15
886	chr8	28480250	28480299	+	mRNA		EXTL3	0.994	0.742	ENSG00000012232	ENST00000523149	47	38
887	chr8	55014400	55014449	-	mRNA		LYPLA1	0.994	0.512	ENSG00000120992	ENST00000522007	90	47
888	chr1	114447950	114447999	+	mRNA		DCLRE1B	0.993	0.613	ENSG00000118655	ENST00000369563	43	24
889	chr1	214837300	214837349	+	mRNA		CENPF	0.993	0.753	ENSG00000117724	ENST00000366955	32	13
890	chr1	33815400	33815449	-	mRNA		PHC2	0.993	0.475	ENSG00000134686	ENST00000373418	119	64
891	chr10	63809000	63809049	+	mRNA		ARID5B	0.993	0.508	ENSG00000150347	ENST00000309334	220	58
892	chr14	105331650	105331699	+	mRNA		CEP170B	0.993	0.579	ENSG00000099814	ENST00000418279	143	106
893	chr17	58603500	58603549	-	mRNA		APPBP2	0.993	0.665	ENSG00000062725	ENST00000083182	56	14
894	chr2	120770700	120770749	+	mRNA		EPB41L5	0.993	0.603	ENSG00000115109	ENST00000331393	124	70
895	chr22	24951050	24951099	-	mRNA		GUCD1	0.993	0.676	ENSG00000138867	ENST00000402766	56	43
896	chr22	50354500	50354549	+	mRNA		PIM3	0.993	0.739	ENSG00000198355	ENST00000360612	36	27
897	chr8	109799800	109799849	-	mRNA		TMEM74	0.993	0.889	ENSG00000164841	ENST00000297459	33	30
898	chrX	152864500	152864549	-	mRNA		FAM58A	0.993	0.802	ENSG00000147382	ENST00000406277	47	33
899	chr1	182808500	182808549	+	mRNA		DHX9	0.992	0.812	ENSG00000135829	ENST00000367549	33	17
900	chr10	106028950	106028999	+	mRNA		GSTO2	0.992	0.628	ENSG00000065621	ENST00000338595	47	21
901	chr14	50234900	50234949	+	mRNA		KLHDC2	0.992	0.83	ENSG00000165516	ENST00000557247	28	23
902	chr14	55738150	55738199	+	mRNA		FBXO34	0.992	0.867	ENSG00000178974	ENST00000313833	31	24
903	chr17	34948350	34948399	+	mRNA		DHRS11	0.992	0.795	ENSG00000108272	ENST00000590554	29	24
904	chr19	32897050	32897099	+	mRNA		DPY19L3	0.992	0.725	ENSG00000178904	ENST00000342179	41	30
905	chr19	8455250	8455299	+	mRNA		RAB11B	0.992	0.819	ENSG00000185236	ENST00000594216	25	21
906	chr2	111878500	111878549	+	mRNA		BCL2L11	0.992	0.843	ENSG00000153094	ENST00000393256	47	30
907	chr20	42086600	42086649	+	mRNA		SRSF6	0.992	0.866	ENSG00000124193	ENST00000244020	157	61
908	chr6	26104450	26104499	+	mRNA		HIST1H4C	0.992	0.628	ENSG00000197061	ENST00000377803	108	55
909	chr8	42196000	42196049	+	mRNA		POLB	0.992	0.8	ENSG00000070501	ENST00000538005	25	15
910	chrX	100914750	100914799	-	mRNA		ARMCX2	0.992	0.596	ENSG00000184867	ENST00000356824	133	77
911	chr1	202896300	202896349	-	mRNA		KLHL12	0.991	0.862	ENSG00000117153	ENST00000367261	99	57
912	chr14	50886450	50886499	-	mRNA		MAP4K5	0.991	0.833	ENSG00000012983	ENST00000013125	60	35
913	chr16	31119750	31119799	+	mRNA		BCKDK	0.991	0.769	ENSG00000103507	ENST00000219794	28	14
914	chr20	61491550	61491599	-	mRNA		TCFL5	0.991	0.764	ENSG00000101190	ENST00000217162	72	37
915	chr22	20850050	20850099	-	mRNA		KLHL22	0.991	0.933	ENSG00000099910	ENST00000431430	72	66
916	chr22	24951000	24951049	-	mRNA		GUCD1	0.991	0.719	ENSG00000138867	ENST00000402766	30	27
917	chr3	101568350	101568399	+	mRNA		NFKBIZ	0.991	0.631	ENSG00000144802	ENST00000326172	60	32
918	chr6	26217600	26217649	+	mRNA		HIST1H2AE	0.991	0.582	ENSG00000168274	ENST00000303910	85	42
919	chr1	226374350	226374399	-	mRNA		ACBD3	0.99	0.808	ENSG00000182827	ENST00000366812	34	27
920	chr1	235667600	235667649	-	mRNA		B3GALNT2	0.99	0.532	ENSG00000162885	ENST00000313984	62	27
921	chr1	46806450	46806499	+	mRNA		NSUN4	0.99	0.618	ENSG00000117481	ENST00000536062	69	42
922	chr12	861750	861799	+	mRNA		WNK1	0.99	0.47	ENSG00000060237	ENST00000535572	110	50
923	chr13	111368250	111368299	+	mRNA		ING1	0.99	0.766	ENSG00000153487	ENST00000375774	48	35
924	chr16	70696450	70696499	-	mRNA		MTSS1L	0.99	0.875	ENSG00000132613	ENST00000338779	33	27
925	chr17	17109600	17109649	-	mRNA		PLD6	0.99	0.847	ENSG00000179598	ENST00000321560	33	30
926	chr18	6729700	6729749	+	mRNA		ARHGAP28	0.99	0.773	ENSG00000088756	ENST00000383472	42	33
927	chr2	111395400	111395449	-	mRNA		BUB1	0.99	0.808	ENSG00000169679	ENST00000302759	27	19
928	chr20	443050	443099	-	mRNA		TBC1D20	0.99	0.808	ENSG00000125875	ENST00000354200	31	25
929	chr4	37687900	37687949	-	mRNA		RELL1	0.99	0.807	ENSG00000181826	ENST00000454158	30	25
930	chr5	38556650	38556699	-	mRNA		LIFR	0.99	0.706	ENSG00000113594	ENST00000453190	46	30
931	chr6	139456250	139456299	+	mRNA		HECA	0.99	0.765	ENSG00000112406	ENST00000367658	47	34
932	chrX	53405150	53405199	-	mRNA		SMC1A	0.99	0.875	ENSG00000072501	ENST00000322213	25	17
933	chr1	145611150	145611199	+	mRNA		RNF115	0.989	0.867	ENSG00000121848	ENST00000369291	22	16
934	chr1	8877700	8877749	-	mRNA		RERE	0.989	0.624	ENSG00000142599	ENST00000400908	64	43
935	chr12	22778150	22778199	+	mRNA		ETNK1	0.989	0.693	ENSG00000139163	ENST00000335148	35	21
936	chr12	48499600	48499649	-	mRNA		SENP1	0.989	0.62	ENSG00000079387	ENST00000448372	209	87
937	chr15	40213050	40213099	-	mRNA		GPR176	0.989	0.505	ENSG00000166073	ENST00000561100	178	79
938	chr19	1269400	1269449	+	mRNA		CIRBP	0.989	0.721	ENSG00000099622	ENST00000589235	56	36
939	chr3	184081200	184081249	+	mRNA		POLR2H	0.989	0.402	ENSG00000163882	ENST00000429568	277	115
940	chr5	102594450	102594499	+	mRNA		C5orf30	0.989	0.547	ENSG00000181751	ENST00000319933	75	53
941	chr5	130500850	130500899	-	mRNA		HINT1	0.989	0.592	ENSG00000169567	ENST00000513012	73	41
942	chr6	26285400	26285449	-	mRNA		HIST1H4H	0.989	0.571	ENSG00000158406	ENST00000377727	3209	465
943	chr6	27100800	27100849	+	mRNA		HIST1H2AG	0.989	0.504	ENSG00000196787	ENST00000359193	249	134
944	chr1	182573400	182573449	-	mRNA		RGS16	0.988	0.441	ENSG00000143333	ENST00000367558	242	22
945	chr1	210406200	210406249	+	mRNA		SERTAD4	0.988	0.635	ENSG00000082497	ENST00000367012	45	25
946	chr1	54683900	54683949	+	mRNA		MRPL37	0.988	0.8	ENSG00000116221	ENST00000336230	27	19
947	chr11	62420650	62420699	-	mRNA		INTS5	0.988	0.683	ENSG00000185085	ENST00000330574	41	26
948	chr11	62572800	62572849	-	mRNA		NXF1	0.988	0.422	ENSG00000162231	ENST00000439713	342	130
949	chr12	56325850	56325899	+	mRNA		DGKA	0.988	0.65	ENSG00000065357	ENST00000551156	42	28
950	chr15	35280400	35280449	-	mRNA		ZNF770	0.988	0.544	ENSG00000198146	ENST00000356321	96	60
951	chr16	30662350	30662399	+	mRNA		PRR14	0.988	0.709	ENSG00000156858	ENST00000300835	48	32
952	chr16	67193700	67193749	-	mRNA		TRADD	0.988	0.649	ENSG00000102871	ENST00000345057	47	27
953	chr17	27071050	27071099	+	mRNA		TRAF4	0.988	0.713	ENSG00000076604	ENST00000444415	70	53
954	chr20	31331350	31331399	-	mRNA		COMMD7	0.988	0.81	ENSG00000149600	ENST00000446419	40	33
955	chr6	128841650	128841699	-	mRNA		PTPRK	0.988	0.642	ENSG00000152894	ENST00000525459	57	37
956	chr9	86595050	86595099	-	mRNA		HNRNPK	0.988	0.492	ENSG00000165119	ENST00000360384	124	67
957	chrX	106960200	106960249	-	mRNA		TSC22D3	0.988	0.499	ENSG00000157514	ENST00000372397	116	47
958	chr1	100315650	100315699	+	mRNA		AGL	0.987	0.815	ENSG00000162688	ENST00000361915	25	20
959	chr1	153950000	153950049	-	mRNA		JTB	0.987	0.687	ENSG00000143543	ENST00000368589	38	17
960	chr1	3447900	3447949	-	mRNA		MEGF6	0.987	0.889	ENSG00000162591	ENST00000294599	25	22
961	chr11	119077000	119077049	+	mRNA		CBL	0.987	0.55	ENSG00000110395	ENST00000264033	77	47
962	chr11	72853250	72853299	-	mRNA		FCHSD2	0.987	0.889	ENSG00000137478	ENST00000409418	35	31
963	chr12	57824500	57824549	-	mRNA		R3HDM2	0.987	0.759	ENSG00000179912	ENST00000402412	42	32
964	chr13	32889650	32889699	+	mRNA		BRCA2	0.987	0.425	ENSG00000139618	ENST00000544455	161	68
965	chr16	2390650	2390699	-	mRNA		ABCA3	0.987	0.768	ENSG00000167972	ENST00000382381	43	30
966	chr16	30077100	30077149	+	mRNA		ALDOA	0.987	0.407	ENSG00000149925	ENST00000395240	845	207
967	chr17	12692850	12692899	+	mRNA		ARHGAP44	0.987	0.742	ENSG00000006740	ENST00000340825	49	38
968	chr17	40540350	40540399	-	mRNA		STAT3	0.987	0.611	ENSG00000168610	ENST00000588065	52	33
969	chr18	33877700	33877749	+	mRNA		FHOD3	0.987	0.726	ENSG00000134775	ENST00000445677	67	58
970	chr19	33793300	33793349	-	mRNA		CEBPA	0.987	0.647	ENSG00000245848	ENST00000498907	47	27
971	chr19	45542300	45542349	+	mRNA		CLASRP	0.987	0.889	ENSG00000104859	ENST00000391953	35	32
972	chr2	85839100	85839149	-	mRNA		C2orf68	0.987	0.506	ENSG00000168887	ENST00000409734	134	75
973	chr22	24666800	24666849	+	mRNA		SPECC1L	0.987	0.631	ENSG00000100014	ENST00000314328	35	21
974	chr3	24536200	24536249	-	mRNA		THRB	0.987	0.741	ENSG00000151090	ENST00000416420	43	30
975	chr3	53880400	53880449	-	mRNA		CHDH	0.987	0.8	ENSG00000016391	ENST00000315251	21	17
976	chr4	157997350	157997399	+	mRNA		GLRB	0.987	0.847	ENSG00000109738	ENST00000512619	63	43
977	chr6	26234400	26234449	-	mRNA		HIST1H1D	0.987	0.856	ENSG00000124575	ENST00000244534	39	35
978	chr6	292100	292149	+	mRNA		DUSP22	0.987	0.841	ENSG00000112679	ENST00000344450	34	26
979	chr8	144349650	144349699	+	mRNA		GLI4	0.987	0.847	ENSG00000250571	ENST00000340042	21	18
980	chr9	78505600	78505649	+	mRNA		PCSK5	0.987	0.869	ENSG00000099139	ENST00000376752	37	33
981	chrX	63425500	63425549	-	mRNA		AMER1	0.987	0.841	ENSG00000184675	ENST00000330258	28	23
982	chr1	17314700	17314749	-	mRNA		ATP13A2	0.986	0.889	ENSG00000159363	ENST00000452699	20	16
983	chr1	32229850	32229899	-	mRNA		BAI2	0.986	0.596	ENSG00000121753	ENST00000398542	44	26
984	chr1	85725300	85725349	-	mRNA		C1orf52	0.986	0.806	ENSG00000162642	ENST00000344356	27	22
985	chr15	64648150	64648199	-	mRNA		CSNK1G1	0.986	0.641	ENSG00000169118	ENST00000303032	34	17
986	chr15	72564800	72564849	-	mRNA		PARP6	0.986	0.661	ENSG00000137817	ENST00000569795	72	47
987	chr17	46125750	46125799	+	mRNA		NFE2L1	0.986	0.59	ENSG00000082641	ENST00000357480	55	33
988	chr17	73150500	73150549	-	mRNA		HN1	0.986	0.687	ENSG00000189159	ENST00000581874	39	28
989	chr2	43864400	43864449	+	mRNA		PLEKHH2	0.986	0.789	ENSG00000152527	ENST00000282406	29	23
990	chr2	54785500	54785549	+	mRNA		SPTBN1	0.986	0.726	ENSG00000115306	ENST00000333896	41	28
991	chr20	5986800	5986849	+	mRNA		CRLS1	0.986	0.715	ENSG00000088766	ENST00000452938	46	28
992	chr20	61273600	61273649	-	mRNA		RP11-93B14.6	0.986	0.772	ENSG00000167046	ENST00000370520	26	21
993	chr5	122372300	122372349	-	mRNA		PPIC	0.986	0.704	ENSG00000168938	ENST00000306442	31	21
994	chr7	158622100	158622149	-	mRNA		ESYT2	0.986	0.825	ENSG00000117868	ENST00000251527	31	28
995	chr9	4741100	4741149	-	mRNA		AK3	0.986	0.561	ENSG00000147853	ENST00000447596	100	57
996	chrX	152599650	152599699	+	mRNA		ZNF275	0.986	0.703	ENSG00000063587	ENST00000421401	195	145
997	chr1	9294850	9294899	+	mRNA		H6PD	0.985	0.758	ENSG00000049239	ENST00000377403	129	103
998	chr10	106029000	106029049	+	mRNA		GSTO2	0.985	0.516	ENSG00000065621	ENST00000338595	131	62
999	chr11	207300	207349	-	mRNA		BET1L	0.985	0.613	ENSG00000177951	ENST00000332865	42	25
1000	chr14	69259650	69259699	-	mRNA		ZFP36L1	0.985	0.818	ENSG00000185650	ENST00000553375	46	30
1001	chr17	46667500	46667549	-	mRNA		HOXB3	0.985	0.848	ENSG00000120093	ENST00000476342	25	19
1002	chr19	3971000	3971049	-	mRNA		DAPK3	0.985	0.725	ENSG00000167657	ENST00000545797	25	18
1003	chr22	39268200	39268249	-	mRNA		CBX6	0.985	0.689	ENSG00000183741	ENST00000216083	25	18
1004	chr4	123183900	123183949	+	mRNA		KIAA1109	0.985	0.815	ENSG00000138688	ENST00000455637	26	19
1005	chr6	26250350	26250399	-	mRNA		HIST1H3F	0.985	0.674	ENSG00000256316	ENST00000446824	62	39
1006	chr1	10003500	10003549	+	mRNA		NMNAT1	0.984	0.939	ENSG00000173614	ENST00000377205	22	19
1007	chr1	155278700	155278749	+	mRNA		FDPS	0.984	1	ENSG00000160752	ENST00000356657	28	20
1008	chr1	21978250	21978299	-	mRNA		RAP1GAP	0.984	0.917	ENSG00000076864	ENST00000290101	7	1
1009	chr1	23636250	23636299	-	mRNA		HNRNPR	0.984	0.733	ENSG00000125944	ENST00000302271	54	25
1010	chr11	120196000	120196049	+	mRNA		TMEM136	0.984	0.85	ENSG00000181264	ENST00000529187	21	19
1011	chr12	120972200	120972249	+	mRNA		RNF10	0.984	0.909	ENSG00000022840	ENST00000325954	25	18
1012	chr14	104181650	104181699	-	mRNA		XRCC3	0.984	0.843	ENSG00000126215	ENST00000445556	18	14
1013	chr14	23356250	23356299	+	mRNA		REM2	0.984	0.895	ENSG00000139890	ENST00000267396	28	18
1014	chr15	72523400	72523449	-	mRNA		PKM	0.984	1	ENSG00000067225	ENST00000565154	20	17
1015	chr16	19896150	19896199	-	mRNA		GPRC5B	0.984	0.889	ENSG00000167191	ENST00000300571	29	25
1016	chr17	62340550	62340599	-	mRNA		TEX2	0.984	1	ENSG00000136478	ENST00000584379	21	20
1017	chr17	71308050	71308099	-	mRNA		CDC42EP4	0.984	1	ENSG00000179604	ENST00000581014	20	20
1018	chr17	7297750	7297799	-	mRNA		PLSCR3	0.984	0.881	ENSG00000187838	ENST00000535512	24	11
1019	chr17	77752000	77752049	+	mRNA		CBX2	0.984	0.778	ENSG00000173894	ENST00000269399	26	20
1020	chr17	80056150	80056199	-	mRNA		FASN	0.984	0.952	ENSG00000169710	ENST00000306749	23	20
1021	chr18	29598650	29598699	+	mRNA		RNF125	0.984	0.646	ENSG00000101695	ENST00000217740	60	37
1022	chr19	18392150	18392199	-	mRNA		JUND	0.984	0.846	ENSG00000130522	ENST00000252818	21	20
1023	chr19	35491250	35491299	+	mRNA		GRAMD1A	0.984	0.862	ENSG00000089351	ENST00000504615	38	27
1024	chr2	190649000	190649049	-	mRNA		ORMDL1	0.984	0.518	ENSG00000128699	ENST00000409519	108	53
1025	chr20	3764500	3764549	-	mRNA		CENPB	0.984	0.502	ENSG00000125817	ENST00000379751	105	23
1026	chr20	43538750	43538799	+	mRNA		PABPC1L	0.984	0.881	ENSG00000101104	ENST00000217073	96	80
1027	chr22	47134050	47134099	-	mRNA		CERK	0.984	0.736	ENSG00000100422	ENST00000541677	24	16
1028	chr3	45017550	45017599	-	mRNA		ZDHHC3	0.984	0.605	ENSG00000163812	ENST00000342790	41	23
1029	chr4	150999450	150999499	+	mRNA		DCLK2	0.984	1	ENSG00000170390	ENST00000296550	28	27
1030	chr5	138609800	138609849	+	mRNA		MATR3	0.984	0.897	ENSG00000015479	ENST00000394800	43	26
1031	chr5	150158300	150158349	+	mRNA		AC010441.1	0.984	0.821	ENSG00000269636	ENST00000600109	35	27
1032	chr5	171710700	171710749	-	mRNA		UBTD2	0.984	0.863	ENSG00000168246	ENST00000393792	32	25
1033	chr5	179334800	179334849	-	mRNA		TBC1D9B	0.984	0.798	ENSG00000197226	ENST00000356834	42	31
1034	chr5	218200	218249	-	mRNA		CCDC127	0.984	0.899	ENSG00000164366	ENST00000296824	44	36
1035	chr6	3068750	3068799	+	mRNA		RIPK1	0.984	0.939	ENSG00000137275	ENST00000259808	22	20
1036	chr7	155089650	155089699	+	mRNA		INSIG1	0.984	0.845	ENSG00000186480	ENST00000342407	147	90
1037	chr7	99950350	99950399	+	mRNA		PILRB	0.984	0.944	ENSG00000121716	ENST00000448382	99	91
1038	chr8	19674950	19674999	+	mRNA		INTS10	0.984	0.838	ENSG00000104613	ENST00000397977	27	19
1039	chr9	19409050	19409099	+	mRNA		ACER2	0.984	0.875	ENSG00000177076	ENST00000340967	118	62
1040	chr9	34522900	34522949	-	mRNA		ENHO	0.984	0.828	ENSG00000168913	ENST00000399775	26	24
1041	chr1	93811450	93811499	+	mRNA		DR1	0.983	1	ENSG00000117505	ENST00000370267	20	20
1042	chr12	56618150	56618199	+	mRNA		NABP2	0.983	0.896	ENSG00000139579	ENST00000341463	25	17
1043	chr14	70233900	70233949	+	mRNA		SRSF5	0.983	0.524	ENSG00000100650	ENST00000553635	123	49
1044	chr17	61777400	61777449	-	mRNA		LIMD2	0.983	0.783	ENSG00000136490	ENST00000578993	28	22
1045	chr19	18977350	18977399	+	mRNA		UPF1	0.983	0.74	ENSG00000005007	ENST00000599848	55	39
1046	chr19	39466300	39466349	-	mRNA		FBXO17	0.983	0.861	ENSG00000269190	ENST00000292852	36	31
1047	chr19	4402650	4402699	+	mRNA		CHAF1A	0.983	0.9	ENSG00000167670	ENST00000301280	22	19
1048	chr2	187545450	187545499	+	mRNA		ITGAV	0.983	0.822	ENSG00000138448	ENST00000374907	27	19
1049	chr2	239756650	239756699	+	mRNA		TWIST2	0.983	0.789	ENSG00000233608	ENST00000448943	26	15
1050	chr3	150126100	150126149	+	mRNA		TSC22D2	0.983	0.674	ENSG00000196428	ENST00000361136	75	50
1051	chr5	137089700	137089749	-	mRNA		HNRNPA0	0.983	1	ENSG00000177733	ENST00000314940	24	24
1052	chr6	143771950	143771999	+	mRNA		PEX3	0.983	0.718	ENSG00000034693	ENST00000367592	32	20
1053	chr6	157099150	157099199	+	mRNA		ARID1B	0.983	0.752	ENSG00000049618	ENST00000275248	36	23
1054	chr8	145550300	145550349	-	mRNA		DGAT1	0.983	0.727	ENSG00000185000	ENST00000531896	26	21
1055	chr10	5488600	5488649	+	mRNA		NET1	0.982	0.806	ENSG00000173848	ENST00000380359	39	26
1056	chr12	133338350	133338399	-	mRNA		ANKLE2	0.982	0.667	ENSG00000176915	ENST00000337516	59	39
1057	chr16	23535500	23535549	-	mRNA		EARS2	0.982	0.848	ENSG00000103356	ENST00000563459	25	15
1058	chr2	43864450	43864499	+	mRNA		PLEKHH2	0.982	0.646	ENSG00000152527	ENST00000282406	36	25
1059	chr21	45660750	45660799	-	mRNA		ICOSLG	0.982	0.542	ENSG00000160223	ENST00000400377	139	81
1060	chr6	123110400	123110449	+	mRNA		SMPDL3A	0.982	0.387	ENSG00000172594	ENST00000368440	205	65
1061	chr7	6629650	6629699	+	mRNA		C7orf26	0.982	0.733	ENSG00000146576	ENST00000344417	40	26
1062	chr14	90085400	90085449	-	mRNA		FOXN3	0.981	0.889	ENSG00000053254	ENST00000555353	21	14
1063	chr17	61919900	61919949	-	mRNA		SMARCD2	0.981	0.983	ENSG00000108604	ENST00000448276	28	27
1064	chr22	29168800	29168849	+	mRNA		CCDC117	0.981	0.716	ENSG00000159873	ENST00000421503	35	29
1065	chr3	140660750	140660799	+	mRNA		SLC25A36	0.981	0.897	ENSG00000114120	ENST00000453248	28	21
1066	chr9	38069100	38069149	-	mRNA		SHB	0.981	0.654	ENSG00000107338	ENST00000377700	47	22
1067	chrX	153582400	153582449	-	mRNA		FLNA	0.981	0.699	ENSG00000196924	ENST00000344736	41	26
1068	chr1	22109500	22109549	-	mRNA		USP48	0.98	0.778	ENSG00000090686	ENST00000421625	42	31
1069	chr1	229406900	229406949	+	mRNA		RAB4A	0.98	0.671	ENSG00000168118	ENST00000366690	81	57
1070	chr10	5932250	5932299	+	mRNA		FBXO18	0.98	0.772	ENSG00000134452	ENST00000362091	54	41
1071	chr12	93964750	93964799	+	mRNA		SOCS2	0.98	0.726	ENSG00000120833	ENST00000536696	25	16
1072	chr16	1359650	1359699	+	mRNA		UBE2I	0.98	0.697	ENSG00000103275	ENST00000403747	43	31
1073	chr16	67694100	67694149	-	mRNA		ACD	0.98	0.639	ENSG00000102977	ENST00000393919	33	19
1074	chr17	17093750	17093799	+	mRNA		MPRIP	0.98	0.5	ENSG00000133030	ENST00000395811	89	47
1075	chr17	53499200	53499249	-	mRNA		MMD	0.98	0.664	ENSG00000108960	ENST00000571578	56	40
1076	chr18	77794500	77794549	+	mRNA		RBFA	0.98	0.745	ENSG00000101546	ENST00000262197	22	14
1077	chr19	19779650	19779699	+	mRNA		ZNF101	0.98	0.828	ENSG00000181896	ENST00000592502	35	14
1078	chr4	106395100	106395149	-	mRNA		PPA2	0.98	0.722	ENSG00000138777	ENST00000310267	44	34
1079	chr7	149571050	149571099	+	mRNA		ATP6V0E2	0.98	0.555	ENSG00000171130	ENST00000464662	50	30
1080	chr7	72992900	72992949	-	mRNA		TBL2	0.98	0.666	ENSG00000106638	ENST00000452475	40	26
1081	chr8	143484450	143484499	-	mRNA		TSNARE1	0.98	0.905	ENSG00000171045	ENST00000519651	26	22
1082	chr1	149823100	149823149	+	mRNA		HIST2H2AA4	0.979	0.376	ENSG00000203812	ENST00000369159	388	143
1083	chr1	166808700	166808749	+	mRNA		POGK	0.979	0.683	ENSG00000143157	ENST00000367876	50	32
1084	chr1	19536750	19536799	-	mRNA		UBR4	0.979	0.663	ENSG00000127481	ENST00000375254	36	22
1085	chr10	104474400	104474449	+	mRNA		SFXN2	0.979	0.45	ENSG00000156398	ENST00000369893	104	52
1086	chr10	15139250	15139299	-	mRNA		C10orf111	0.979	0.857	ENSG00000176236	ENST00000378207	20	14
1087	chr12	32908700	32908749	-	mRNA		YARS2	0.979	0.576	ENSG00000139131	ENST00000324868	44	24
1088	chr13	114018200	114018249	-	mRNA		GRTP1	0.979	0.624	ENSG00000139835	ENST00000375430	77	33
1089	chr16	88772700	88772749	-	mRNA		RNF166	0.979	0.591	ENSG00000158717	ENST00000567844	44	24
1090	chr19	3094400	3094449	+	mRNA		GNA11	0.979	0.822	ENSG00000088256	ENST00000078429	33	23
1091	chr2	136289050	136289099	+	mRNA		R3HDM1	0.979	0.622	ENSG00000048991	ENST00000329971	58	33
1092	chr20	5100500	5100549	-	mRNA		PCNA	0.979	0.721	ENSG00000132646	ENST00000379160	28	16
1093	chr22	19467450	19467499	+	mRNA		CDC45	0.979	0.63	ENSG00000093009	ENST00000404724	62	30
1094	chr5	134210050	134210099	+	mRNA		TXNDC15	0.979	0.612	ENSG00000113621	ENST00000506916	68	41
1095	chr5	64920800	64920849	+	mRNA		CTC-534A2.2	0.979	0.674	ENSG00000253251	ENST00000510585	31	22
1096	chr7	92076800	92076849	+	mRNA		GATAD1	0.979	0.537	ENSG00000157259	ENST00000287957	72	37
1097	chr8	90770000	90770049	+	mRNA		RIPK2	0.979	0.66	ENSG00000104312	ENST00000220751	68	46
1098	chr12	123717450	123717499	+	mRNA		C12orf65	0.978	0.664	ENSG00000130921	ENST00000253233	34	22
1099	chr19	32896700	32896749	+	mRNA		DPY19L3	0.978	0.513	ENSG00000178904	ENST00000587077	73	45
1100	chr19	41812900	41812949	+	mRNA		HNRNPUL1	0.978	0.615	ENSG00000105323	ENST00000263367	42	23
1101	chr5	79703850	79703899	+	mRNA		ZFYVE16	0.978	0.685	ENSG00000039319	ENST00000505560	25	16
1102	chr6	3119000	3119049	+	mRNA		BPHL	0.978	0.504	ENSG00000137274	ENST00000380379	116	67
1103	chr7	150675350	150675399	-	mRNA		KCNH2	0.978	0.471	ENSG00000055118	ENST00000262186	135	61
1104	chr1	42846500	42846549	+	mRNA		RIMKLA	0.977	0.683	ENSG00000177181	ENST00000431473	30	20
1105	chr10	105353750	105353799	-	mRNA		SH3PXD2A	0.977	0.764	ENSG00000107957	ENST00000355946	25	16
1106	chr10	75006900	75006949	-	mRNA		MRPS16	0.977	0.54	ENSG00000182180	ENST00000416782	70	43
1107	chr12	6579750	6579799	-	mRNA		VAMP1	0.977	0.477	ENSG00000139190	ENST00000396308	108	43
1108	chr15	75871550	75871599	-	mRNA		PTPN9	0.977	0.515	ENSG00000169410	ENST00000306726	57	27
1109	chr20	23331450	23331499	+	mRNA		NXT1	0.977	0.825	ENSG00000132661	ENST00000254998	20	15
1110	chr22	50354400	50354449	+	mRNA		PIM3	0.977	0.65	ENSG00000198355	ENST00000360612	29	16
1111	chr5	98109400	98109449	+	mRNA		RGMB	0.977	0.704	ENSG00000174136	ENST00000513185	32	18
1112	chr6	109761750	109761799	-	mRNA		PPIL6	0.977	0.704	ENSG00000185250	ENST00000440797	32	22
1113	chrX	54070300	54070349	-	mRNA		PHF8	0.977	0.455	ENSG00000172943	ENST00000338946	126	60
1114	chr1	21133050	21133099	-	mRNA		EIF4G3	0.976	0.626	ENSG00000075151	ENST00000400422	36	11
1115	chr10	70287150	70287199	-	mRNA		SLC25A16	0.976	0.635	ENSG00000122912	ENST00000539557	32	16
1116	chr16	18937600	18937649	-	mRNA		SMG1	0.976	0.757	ENSG00000157106	ENST00000389467	26	17
1117	chr18	34408700	34408749	-	mRNA		TPGS2	0.976	0.675	ENSG00000134779	ENST00000589049	26	18
1118	chr6	27860450	27860499	-	mRNA		HIST1H2AM	0.976	0.485	ENSG00000233224	ENST00000359611	92	37
1119	chr6	43044100	43044149	+	mRNA		PTK7	0.976	0.534	ENSG00000112655	ENST00000345201	74	37
1120	chr6	52926450	52926499	-	mRNA		ICK	0.976	0.775	ENSG00000112144	ENST00000356971	23	16
1121	chr6	64345750	64345799	+	mRNA		PHF3	0.976	0.763	ENSG00000118482	ENST00000262043	48	38
1122	chr9	137001250	137001299	+	mRNA		WDR5	0.976	0.819	ENSG00000196363	ENST00000358625	22	17
1123	chr9	4679650	4679699	+	mRNA		CDC37L1	0.976	0.723	ENSG00000106993	ENST00000381854	31	18
1124	chr9	74980000	74980049	-	mRNA		ZFAND5	0.976	0.552	ENSG00000107372	ENST00000376960	65	33
1125	chrX	71934100	71934149	-	mRNA		PHKA1	0.976	0.796	ENSG00000067177	ENST00000373539	31	26
1126	chr12	104531700	104531749	-	mRNA		NFYB	0.975	0.762	ENSG00000120837	ENST00000551727	47	35
1127	chr16	12070600	12070649	+	mRNA		SNX29	0.975	0.758	ENSG00000048471	ENST00000566228	23	17
1128	chr19	1271100	1271149	+	mRNA		CIRBP	0.975	0.38	ENSG00000099622	ENST00000586773	524	197
1129	chr3	101578200	101578249	+	mRNA		NFKBIZ	0.975	0.639	ENSG00000144802	ENST00000477601	103	44
1130	chr6	135375900	135375949	-	mRNA		HBS1L	0.975	0.615	ENSG00000112339	ENST00000525067	40	23
1131	chr8	53626900	53626949	-	mRNA		RB1CC1	0.975	0.715	ENSG00000023287	ENST00000435644	41	28
1132	chrX	70338550	70338599	+	mRNA		MED12	0.975	0.845	ENSG00000184634	ENST00000374080	21	16
1133	chr14	32546200	32546249	+	mRNA		ARHGAP5	0.974	0.75	ENSG00000100852	ENST00000539826	30	23
1134	chr17	47127500	47127549	+	mRNA		IGF2BP1	0.974	0.671	ENSG00000159217	ENST00000290341	34	15
1135	chr19	17346750	17346799	-	mRNA		AC010646.3	0.974	0.686	ENSG00000269095	ENST00000594059	27	13
1136	chr5	55290750	55290799	-	mRNA		IL6ST	0.974	0.633	ENSG00000134352	ENST00000502326	46	28
1137	chr1	8877650	8877699	-	mRNA		RERE	0.973	0.592	ENSG00000142599	ENST00000400908	61	34
1138	chr11	126138700	126138749	-	mRNA		SRPR	0.973	0.58	ENSG00000182934	ENST00000532259	82	40
1139	chr12	6982400	6982449	-	mRNA		SPSB2	0.973	0.666	ENSG00000111671	ENST00000519357	54	38
1140	chr14	24685100	24685149	-	mRNA		MDP1	0.973	0.776	ENSG00000213920	ENST00000396833	44	36
1141	chr18	2655750	2655799	+	mRNA		SMCHD1	0.973	0.759	ENSG00000101596	ENST00000320876	38	29
1142	chr20	20348750	20348799	+	mRNA		INSM1	0.973	0.769	ENSG00000173404	ENST00000310227	30	23
1143	chrX	38186650	38186699	-	mRNA		RPGR	0.973	0.798	ENSG00000156313	ENST00000378505	32	26
1144	chr1	235292050	235292099	-	mRNA		TOMM20	0.972	0.387	ENSG00000173726	ENST00000366607	291	124
1145	chr1	32403900	32403949	-	mRNA		PTP4A2	0.972	0.568	ENSG00000184007	ENST00000356536	48	29
1146	chr12	51375200	51375249	-	mRNA		SLC11A2	0.972	0.754	ENSG00000110911	ENST00000547198	26	5
1147	chr14	23564000	23564049	+	mRNA		C14orf119	0.972	0.663	ENSG00000179933	ENST00000319074	56	38
1148	chr14	35515600	35515649	+	mRNA		FAM177A1	0.972	0.767	ENSG00000151327	ENST00000280987	36	26
1149	chr3	135684600	135684649	+	mRNA		PPP2R3A	0.972	0.709	ENSG00000073711	ENST00000490467	27	17
1150	chr6	118972700	118972749	-	mRNA		CEP85L	0.972	0.81	ENSG00000111860	ENST00000419517	45	33
1151	chr7	5632500	5632549	+	mRNA		FSCN1	0.972	0.662	ENSG00000075618	ENST00000382361	83	55
1152	chr1	245027750	245027799	-	mRNA		HNRNPU	0.971	0.507	ENSG00000153187	ENST00000283179	172	80
1153	chr14	50779050	50779099	+	mRNA		ATP5S	0.971	0.375	ENSG00000125375	ENST00000245448	310	151
1154	chr15	41099300	41099349	+	mRNA		ZFYVE19	0.971	0.709	ENSG00000166140	ENST00000355341	87	68
1155	chr17	27139350	27139399	-	mRNA		FAM222B	0.971	0.715	ENSG00000173065	ENST00000452648	24	14
1156	chr17	56833250	56833299	+	mRNA		PPM1E	0.971	0.548	ENSG00000175175	ENST00000308249	94	44
1157	chr2	208394650	208394699	+	mRNA		CREB1	0.971	0.629	ENSG00000118260	ENST00000421139	36	23
1158	chr3	9988150	9988199	-	mRNA		PRRT3	0.971	0.554	ENSG00000163704	ENST00000412055	83	50
1159	chrX	150565700	150565749	+	mRNA		VMA21	0.971	0.701	ENSG00000160131	ENST00000330374	62	47
1160	chr15	80216300	80216349	+	mRNA		C15ORF37	0.97	0.818	ENSG00000257028	ENST00000542003	29	19
1161	chr19	1104100	1104149	+	mRNA		GPX4	0.97	0.514	ENSG00000167468	ENST00000593032	154	90
1162	chr19	3359600	3359649	+	mRNA		NFIC	0.97	0.848	ENSG00000141905	ENST00000395111	23	21
1163	chr19	36486100	36486149	+	mRNA		SDHAF1	0.97	0.737	ENSG00000205138	ENST00000378887	35	13
1164	chr19	46916800	46916849	-	mRNA		CCDC8	0.97	0.782	ENSG00000169515	ENST00000307522	45	31
1165	chr20	57607300	57607349	-	mRNA		ATP5E	0.97	0.525	ENSG00000124172	ENST00000395659	100	56
1166	chr17	1945350	1945399	+	mRNA		OVCA2	0.969	0.81	ENSG00000262664	ENST00000572195	25	18
1167	chr17	37360900	37360949	+	mRNA		RPL19	0.969	0.79	ENSG00000108298	ENST00000582193	160	47
1168	chr19	13035600	13035649	-	mRNA		FARSA	0.969	0.762	ENSG00000179115	ENST00000314606	42	16
1169	chr19	1652500	1652549	-	mRNA		TCF3	0.969	0.731	ENSG00000071564	ENST00000587235	24	18
1170	chr7	21985400	21985449	-	mRNA		CDCA7L	0.969	0.553	ENSG00000164649	ENST00000447180	51	27
1171	chr10	43892100	43892149	-	mRNA		HNRNPF	0.968	0.593	ENSG00000169813	ENST00000443950	41	24
1172	chr13	50571200	50571249	+	mRNA		TRIM13	0.967	0.54	ENSG00000204977	ENST00000457662	59	30
1173	chr18	48494400	48494449	+	mRNA		SMAD4	0.967	0.462	ENSG00000141646	ENST00000452201	114	51
1174	chr19	10781700	10781749	+	mRNA		ILF3	0.967	0.652	ENSG00000129351	ENST00000590261	56	25
1175	chr6	112194550	112194599	-	mRNA		FYN	0.967	0.548	ENSG00000010810	ENST00000356013	78	43
1176	chr9	140484900	140484949	-	mRNA		ZMYND19	0.967	0.718	ENSG00000165724	ENST00000298585	26	20
1177	chr11	123612300	123612349	-	mRNA		ZNF202	0.966	0.667	ENSG00000166261	ENST00000529691	33	21
1178	chr14	105635000	105635049	-	mRNA		JAG2	0.966	0.78	ENSG00000184916	ENST00000347004	35	27
1179	chr16	84651600	84651649	-	mRNA		COTL1	0.966	0.833	ENSG00000103187	ENST00000564057	27	20
1180	chr17	46703600	46703649	-	mRNA		HOXB9	0.966	0.683	ENSG00000170689	ENST00000550387	39	20
1181	chr19	40330950	40330999	-	mRNA		FBL	0.966	0.728	ENSG00000105202	ENST00000221801	35	26
1182	chr1	151483900	151483949	+	mRNA		CGN	0.965	0.833	ENSG00000143375	ENST00000271636	27	22
1183	chr10	43892150	43892199	-	mRNA		HNRNPF	0.965	0.741	ENSG00000169813	ENST00000443950	65	40
1184	chr11	125439400	125439449	+	mRNA		EI24	0.965	0.724	ENSG00000149547	ENST00000524723	30	22
1185	chr15	63340650	63340699	+	mRNA		TPM1	0.965	0.713	ENSG00000140416	ENST00000404484	42	32
1186	chr16	2563950	2563999	+	mRNA		ATP6V0C	0.965	0.75	ENSG00000185883	ENST00000568562	25	18
1187	chr17	55162700	55162749	+	mRNA		AKAP1	0.965	0.767	ENSG00000121057	ENST00000314126	37	27
1188	chr21	47401700	47401749	+	mRNA		COL6A1	0.965	0.546	ENSG00000142156	ENST00000361866	79	29
1189	chr22	45705850	45705899	+	mRNA		FAM118A	0.965	0.441	ENSG00000100376	ENST00000441876	98	43
1190	chr3	184429750	184429799	-	mRNA		MAGEF1	0.965	0.633	ENSG00000177383	ENST00000317897	58	42
1191	chr8	17354600	17354649	+	mRNA		SLC7A2	0.965	0.742	ENSG00000003989	ENST00000522656	37	20
1192	chr10	99079050	99079099	+	mRNA		FRAT1	0.964	0.692	ENSG00000165879	ENST00000371021	28	21
1193	chr11	65655850	65655899	-	mRNA		FIBP	0.963	0.619	ENSG00000172500	ENST00000533045	36	18
1194	chr19	56915700	56915749	+	mRNA		ZNF583	0.963	0.675	ENSG00000198440	ENST00000333201	25	16
1195	chr20	39765650	39765699	+	mRNA		PLCG1	0.963	0.591	ENSG00000124181	ENST00000244007	112	54
1196	chr6	21594050	21594099	+	mRNA		SOX4	0.963	0.732	ENSG00000124766	ENST00000543472	150	44
1197	chr1	20812000	20812049	-	mRNA		CAMK2N1	0.962	0.63	ENSG00000162545	ENST00000375078	35	22
1198	chr11	819600	819649	+	mRNA		PNPLA2	0.962	0.833	ENSG00000177666	ENST00000336615	21	16
1199	chr11	819650	819699	+	mRNA		PNPLA2	0.962	0.815	ENSG00000177666	ENST00000336615	42	33
1200	chr15	91073150	91073199	+	mRNA		CRTC3	0.962	0.671	ENSG00000140577	ENST00000420329	51	32
1201	chr16	46918300	46918349	+	mRNA		GPT2	0.962	0.656	ENSG00000166123	ENST00000340124	29	21
1202	chr16	85061350	85061399	+	mRNA		KIAA0513	0.962	0.782	ENSG00000135709	ENST00000538274	18	16
1203	chr19	2236200	2236249	-	mRNA		PLEKHJ1	0.962	0.74	ENSG00000104886	ENST00000591099	37	31
1204	chr2	73339950	73339999	-	mRNA		RAB11FIP5	0.962	0.745	ENSG00000135631	ENST00000258098	32	21
1205	chr21	44313400	44313449	+	mRNA		NDUFV3	0.962	0.466	ENSG00000160194	ENST00000340344	124	59
1206	chr7	92157700	92157749	-	mRNA		PEX1	0.962	0.725	ENSG00000127980	ENST00000428214	40	30
1207	chr9	33025300	33025349	+	mRNA		DNAJA1	0.962	0.781	ENSG00000086061	ENST00000544625	49	36
1208	chr10	74033700	74033749	+	mRNA		DDIT4	0.961	0.643	ENSG00000168209	ENST00000307365	32	22
1209	chr12	132379200	132379249	+	mRNA		ULK1	0.961	0.594	ENSG00000177169	ENST00000321867	275	55
1210	chr14	105487350	105487399	-	mRNA		CDCA4	0.961	0.811	ENSG00000170779	ENST00000392590	21	16
1211	chr15	93616300	93616349	-	mRNA		RGMA	0.961	0.594	ENSG00000182175	ENST00000557420	90	36
1212	chr16	4588700	4588749	-	mRNA		CDIP1	0.961	0.578	ENSG00000089486	ENST00000562334	88	50
1213	chr20	32399200	32399249	+	mRNA		CHMP4B	0.961	0.604	ENSG00000101421	ENST00000217402	25	14
1214	chr20	62594600	62594649	-	mRNA		ZNF512B	0.961	0.554	ENSG00000196700	ENST00000217130	41	24
1215	chr9	88896950	88896999	-	mRNA		ISCA1	0.961	0.626	ENSG00000135070	ENST00000311534	32	17
1216	chr1	19401100	19401149	-	mRNA		UBR4	0.96	0.767	ENSG00000127481	ENST00000429347	30	16
1217	chr12	14924000	14924049	-	mRNA		HIST4H4	0.96	0.667	ENSG00000197837	ENST00000539745	26	15
1218	chr17	59763500	59763549	-	mRNA		BRIP1	0.96	0.711	ENSG00000136492	ENST00000577598	21	17
1219	chr18	21977750	21977799	-	mRNA		OSBPL1A	0.96	0.577	ENSG00000141447	ENST00000399441	84	55
1220	chr6	108582150	108582199	-	mRNA		SNX3	0.96	0.61	ENSG00000112335	ENST00000368982	38	25
1221	chr6	36515150	36515199	-	mRNA		STK38	0.96	0.475	ENSG00000112079	ENST00000229812	81	38
1222	chr1	32801700	32801749	-	mRNA		MARCKSL1	0.959	0.822	ENSG00000175130	ENST00000329421	21	16
1223	chr1	76255850	76255899	+	mRNA		RABGGTB	0.959	0.645	ENSG00000137955	ENST00000535300	111	55
1224	chr15	90645600	90645649	-	mRNA		IDH2	0.959	0.644	ENSG00000182054	ENST00000559482	57	39
1225	chr4	8271500	8271549	+	mRNA		HTRA3	0.959	0.483	ENSG00000170801	ENST00000382512	75	43
1226	chr6	112575650	112575699	-	mRNA		LAMA4	0.959	0.549	ENSG00000112769	ENST00000453937	63	34
1227	chr7	143599150	143599199	-	mRNA		FAM115A	0.959	0.493	ENSG00000198420	ENST00000355951	130	67
1228	chr1	120454650	120454699	-	mRNA		NOTCH2	0.958	0.553	ENSG00000134250	ENST00000256646	48	34
1229	chr19	40336950	40336999	-	mRNA		FBL	0.958	0.746	ENSG00000105202	ENST00000221801	49	23
1230	chr22	50624400	50624449	+	mRNA		TRABD	0.958	0.697	ENSG00000170638	ENST00000303434	28	18
1231	chr5	443150	443199	-	mRNA		C5orf55	0.958	0.51	ENSG00000221990	ENST00000408966	77	41
1232	chrX	135962750	135962799	-	mRNA		RBMX	0.958	0.62	ENSG00000147274	ENST00000565438	42	16
1233	chr13	111567300	111567349	-	mRNA		ANKRD10	0.956	0.42	ENSG00000088448	ENST00000310847	167	59
1234	chr15	89872050	89872099	-	mRNA		POLG	0.956	0.58	ENSG00000140521	ENST00000442287	44	28
1235	chr16	2933250	2933299	+	mRNA		FLYWCH2	0.955	0.542	ENSG00000162076	ENST00000572006	142	91
1236	chr19	15443250	15443299	-	mRNA		BRD4	0.955	0.686	ENSG00000141867	ENST00000360016	24	15
1237	chr19	45147150	45147199	+	mRNA		PVR	0.955	0.497	ENSG00000073008	ENST00000344956	64	38
1238	chr4	87856200	87856249	+	mRNA		AFF1	0.955	0.334	ENSG00000172493	ENST00000395146	573	202
1239	chr12	58335350	58335399	+	mRNA		XRCC6BP1	0.954	0.663	ENSG00000166896	ENST00000300145	20	15
1240	chr18	48405500	48405549	+	mRNA		ME2	0.954	0.505	ENSG00000082212	ENST00000382927	65	33
1241	chr4	39640400	39640449	-	mRNA		SMIM14	0.954	0.708	ENSG00000163683	ENST00000511809	33	18
1242	chr15	59225750	59225799	-	mRNA		SLTM	0.953	0.426	ENSG00000137776	ENST00000536328	187	65
1243	chr8	128748450	128748499	+	mRNA		MYC	0.953	0.431	ENSG00000136997	ENST00000520751	556	172
1244	chr8	70745500	70745549	-	mRNA		SLCO5A1	0.953	0.459	ENSG00000137571	ENST00000524945	121	59
1245	chr1	39338950	39338999	-	mRNA		MYCBP	0.952	0.722	ENSG00000214114	ENST00000397572	20	15
1246	chr11	64052350	64052399	+	mRNA		GPR137	0.952	0.587	ENSG00000173264	ENST00000536667	63	27
1247	chr11	688400	688449	-	mRNA		DEAF1	0.952	0.656	ENSG00000177030	ENST00000338675	43	17
1248	chr20	61427800	61427849	+	mRNA		MRGBP	0.952	0.435	ENSG00000101189	ENST00000370487	100	46
1249	chr1	95582950	95582999	+	mRNA		TMEM56	0.951	0.782	ENSG00000152078	ENST00000370203	34	27
1250	chr11	124609850	124609899	+	mRNA		NRGN	0.951	0.579	ENSG00000154146	ENST00000526916	55	36
1251	chr19	51301800	51301849	-	mRNA		C19orf48	0.951	0.767	ENSG00000167747	ENST00000596655	33	19
1252	chr20	2083600	2083649	+	mRNA		STK35	0.951	0.61	ENSG00000125834	ENST00000400064	52	28
1253	chr6	35656650	35656699	-	mRNA		FKBP5	0.951	0.526	ENSG00000096060	ENST00000542713	57	32
1254	chr7	127292250	127292299	+	mRNA		SND1	0.951	0.626	ENSG00000197157	ENST00000354725	57	36
1255	chr8	145582100	145582149	-	mRNA		FBXL6	0.951	0.833	ENSG00000182325	ENST00000331890	29	25
1256	chrX	23925950	23925999	-	mRNA		APOO	0.951	0.528	ENSG00000184831	ENST00000379220	83	24
1257	chr10	14646350	14646399	-	mRNA		FAM107B	0.95	0.833	ENSG00000065809	ENST00000378467	37	29
1258	chr17	38975200	38975249	-	mRNA		KRT10	0.95	0.663	ENSG00000186395	ENST00000269576	48	34
1259	chr3	47627500	47627549	-	mRNA		SMARCC1	0.95	0.824	ENSG00000173473	ENST00000254480	24	11
1260	chr1	150184000	150184049	+	misc_RNA		RN7SL480P	1	0.755	ENSG00000266187	ENST00000581481	79	63
1261	chr10	102158100	102158149	-	misc_RNA		Y_RNA	1	0.696	ENSG00000212325	ENST00000391023	274	152
1262	chr10	90345350	90345399	-	misc_RNA		Y_RNA	1	0.857	ENSG00000201548	ENST00000364678	162	124
1263	chr11	116886650	116886699	+	misc_RNA		RNY4P6	1	0.527	ENSG00000200537	ENST00000363667	1084	633
1264	chr11	118865300	118865349	+	misc_RNA		RN7SL529P	1	0.507	ENSG00000242712	ENST00000467146	2793	1598
1265	chr11	33025800	33025849	-	misc_RNA		Y_RNA	1	0.857	ENSG00000200615	ENST00000363745	118	69
1266	chr12	31659200	31659249	-	misc_RNA		Y_RNA	1	0.66	ENSG00000201228	ENST00000364358	92	65
1267	chr13	49669550	49669599	+	misc_RNA		RNY3P2	1	0.82	ENSG00000199788	ENST00000362918	82	66
1268	chr13	60761850	60761899	-	misc_RNA		RNY4P28	1	0.861	ENSG00000202151	ENST00000365281	114	104
1269	chr13	61390800	61390849	-	misc_RNA		RNY4P31	1	0.8	ENSG00000253018	ENST00000517209	548	462
1270	chr13	95988350	95988399	-	misc_RNA		RNY4P27	1	0.668	ENSG00000200211	ENST00000363341	119	78
1271	chr14	20811450	20811499	-	misc_RNA		RPPH1	1	0.761	ENSG00000259001	ENST00000516869	1535	1031
1272	chr14	50053550	50053599	+	misc_RNA		RN7SL1	1	0.484	ENSG00000258486	ENST00000580625	51465	370
1273	chr14	50058950	50058999	-	misc_RNA		Y_RNA	1	0.915	ENSG00000252919	ENST00000517110	118	109
1274	chr14	50553750	50553799	+	misc_RNA		Y_RNA	1	0.833	ENSG00000251792	ENST00000515983	78	68
1275	chr15	50536950	50536999	-	misc_RNA		RN7SL494P	1	0.719	ENSG00000241175	ENST00000461517	90	67
1276	chr16	50132200	50132249	+	misc_RNA		RNY4P3	1	0.809	ENSG00000202124	ENST00000365254	223	179
1277	chr16	86309000	86309049	-	misc_RNA		Y_RNA	1	0.95	ENSG00000199949	ENST00000363079	57	56
1278	chr17	41084850	41084899	-	misc_RNA		RNY4P2	1	0.624	ENSG00000200510	ENST00000363640	109	74
1279	chr17	80375150	80375199	+	misc_RNA		Y_RNA	1	0.545	ENSG00000201239	ENST00000364369	1324	873
1280	chr2	122360650	122360699	-	misc_RNA		Y_RNA	1	0.754	ENSG00000222467	ENST00000410535	510	421
1281	chr2	128556450	128556499	-	misc_RNA		RNY4P7	1	0.76	ENSG00000201470	ENST00000364600	1123	909
1282	chr3	169962600	169962649	+	misc_RNA		Y_RNA	1	0.781	ENSG00000200118	ENST00000363248	582	443
1283	chr3	20234250	20234299	-	misc_RNA		RNY4P22	1	0.819	ENSG00000252442	ENST00000516633	198	172
1284	chr5	140090900	140090949	+	misc_RNA		VTRNA1-1	1	0.343	ENSG00000199990	ENST00000363120	380097	104132
1285	chr5	140098550	140098599	+	misc_RNA		VTRNA1-2	1	0.324	ENSG00000202111	ENST00000365241	413061	75430
1286	chr5	140105800	140105849	+	misc_RNA		VTRNA1-3	1	0.308	ENSG00000202515	ENST00000365645	42740	12422
1287	chr6	34789250	34789299	+	misc_RNA		Y_RNA	1	0.794	ENSG00000206717	ENST00000383990	60	50
1288	chr6	52860700	52860749	+	misc_RNA		RN7SK	1	0.446	ENSG00000202198	ENST00000365328	1673	280
1289	chr7	6214800	6214849	-	misc_RNA		Y_RNA	1	0.846	ENSG00000238534	ENST00000458975	77	66
1290	chr8	71693150	71693199	-	misc_RNA		Y_RNA	1	0.885	ENSG00000223220	ENST00000411288	184	153
1291	chr9	113859600	113859649	-	misc_RNA		RNY4P18	1	0.702	ENSG00000212409	ENST00000391107	218	159
1292	chr9	34194800	34194849	-	misc_RNA		Y_RNA	1	0.686	ENSG00000200141	ENST00000363271	789	537
1293	chr9	35657950	35657999	-	misc_RNA		RMRP	1	0.52	ENSG00000269900	ENST00000363046	2200	1016
1294	chr11	3686350	3686399	-	misc_RNA		Y_RNA	0.999	0.562	ENSG00000200201	ENST00000363331	145	93
1295	chr12	97373300	97373349	-	misc_RNA		Y_RNA	0.999	0.845	ENSG00000202368	ENST00000365498	35	30
1296	chr13	40359550	40359599	-	misc_RNA		RNY4P14	0.999	0.759	ENSG00000200526	ENST00000363656	57	45
1297	chr14	56118300	56118349	+	misc_RNA		Y_RNA	0.999	0.852	ENSG00000200742	ENST00000363872	91	23
1298	chr19	47192050	47192099	-	misc_RNA		RN7SL364P	0.999	0.842	ENSG00000243560	ENST00000473668	34	32
1299	chr2	206890350	206890399	+	misc_RNA		Y_RNA	0.999	0.468	ENSG00000207386	ENST00000384656	243	119
1300	chr15	52176800	52176849	+	misc_RNA		Y_RNA	0.998	0.812	ENSG00000207484	ENST00000384753	38	28
1301	chr2	190618200	190618249	+	misc_RNA		Y_RNA	0.998	0.539	ENSG00000223249	ENST00000411317	151	95
1302	chr11	107955700	107955749	+	misc_RNA		Y_RNA	0.997	0.481	ENSG00000200855	ENST00000363985	588	235
1303	chr12	2969150	2969199	+	misc_RNA		Y_RNA	0.996	0.432	ENSG00000222493	ENST00000410561	271	136
1304	chr5	140090950	140090999	+	misc_RNA		VTRNA1-1	0.996	0.358	ENSG00000199990	ENST00000363120	363024	104016
1305	chr1	151411500	151411549	+	misc_RNA		RNY4P25	0.995	0.425	ENSG00000238711	ENST00000459254	483	223
1306	chr14	90052050	90052099	+	misc_RNA		Y_RNA	0.994	0.499	ENSG00000252522	ENST00000516713	157	70
1307	chr4	41305250	41305299	-	misc_RNA		Y_RNA	0.993	0.523	ENSG00000207481	ENST00000384750	81	47
1308	chr16	67355550	67355599	-	misc_RNA		RN7SKP118	0.991	0.776	ENSG00000201201	ENST00000364331	25	20
1309	chr20	18309700	18309749	+	misc_RNA		RNY4P11	0.99	0.402	ENSG00000252403	ENST00000516594	261	110
1310	chr2	113337050	113337099	-	misc_RNA		Y_RNA	0.989	0.819	ENSG00000207383	ENST00000384653	24	22
1311	chr14	51720650	51720699	-	misc_RNA		Y_RNA	0.988	0.504	ENSG00000201820	ENST00000364950	154	93
1312	chr7	103075400	103075449	-	misc_RNA		Y_RNA	0.987	0.849	ENSG00000252047	ENST00000516238	47	44
1313	chr1	174991600	174991649	-	misc_RNA		Y_RNA	0.986	0.666	ENSG00000206659	ENST00000383932	36	24
1314	chr20	23438200	23438249	-	misc_RNA		Y_RNA	0.986	0.533	ENSG00000200208	ENST00000363338	76	45
1315	chr2	85594750	85594799	+	misc_RNA		Y_RNA	0.985	0.422	ENSG00000202382	ENST00000365512	224	77
1316	chrX	115108950	115108999	-	misc_RNA		RN7SL712P	0.979	0.685	ENSG00000266828	ENST00000579354	39	28
1317	chr3	61724800	61724849	-	misc_RNA		Y_RNA	0.965	0.572	ENSG00000252420	ENST00000516611	90	37
1318	chr4	62772050	62772099	+	misc_RNA		Y_RNA	0.965	0.384	ENSG00000202169	ENST00000365299	187	102
1319	chr1	44619050	44619099	-	misc_RNA		Y_RNA	0.962	0.397	ENSG00000200171	ENST00000363301	357	152
1320	chr18	21036350	21036399	+	misc_RNA		Y_RNA	0.95	0.668	ENSG00000199357	ENST00000362487	36	26
1321	chr12	62997500	62997549	+	miRNA		hsa-let-7i	1	0.766	hsa-let-7i	MI0000434	9174	6697
1322	chr13	50623250	50623299	-	miRNA		hsa-mir-15a	1	0.937	hsa-mir-15a	MI0000069	38	36
1323	chr15	85923850	85923899	+	miRNA		hsa-mir-7706	1	0.517	hsa-mir-7706	MI0025242	927	434
1324	chr16	15737150	15737199	+	miRNA		hsa-mir-484	1	0.71	hsa-mir-484	MI0002468	2386	1666
1325	chr16	30886600	30886649	-	miRNA		hsa-mir-4519	1	0.804	hsa-mir-4519	MI0016885	96	69
1326	chr18	20513350	20513399	+	miRNA		hsa-mir-4741	1	0.578	hsa-mir-4741	MI0017379	155	104
1327	chr19	52196050	52196099	+	miRNA		hsa-let-7e	1	0.801	hsa-let-7e	MI0000066	328	255
1328	chr19	59061700	59061749	+	miRNA		hsa-mir-6807	1	0.802	hsa-mir-6807	MI0022652	82	60
1329	chr2	233415150	233415199	-	miRNA		hsa-mir-5001	1	0.757	hsa-mir-5001	MI0017867	43	27
1330	chr22	46509600	46509649	+	miRNA		hsa-let-7b	1	0.949	hsa-let-7b	MI0000063	7084	6713
1331	chr22	50356550	50356599	+	miRNA		hsa-mir-6821	1	0.892	hsa-mir-6821	MI0022666	514	463
1332	chr3	52302250	52302299	-	miRNA		hsa-let-7g	1	0.721	hsa-let-7g	MI0000433	13668	9967
1333	chr8	22102450	22102499	-	miRNA		hsa-mir-320a	1	0.769	hsa-mir-320a	MI0000542	2456	1837
1334	chr9	96938650	96938699	+	miRNA		hsa-let-7f-1	1	0.928	hsa-let-7f-1	MI0000067	25275	23376
1335	chr9	96941150	96941199	+	miRNA		hsa-let-7d	1	0.808	hsa-let-7d	MI0000065	1463	1123
1336	chrX	133304050	133304099	-	miRNA		hsa-mir-18b	1	0.897	hsa-mir-18b	MI0001518	129	110
1337	chrX	53583150	53583199	-	miRNA		hsa-mir-98	1	0.404	hsa-mir-98	MI0000100	2909	63
1338	chrX	53583200	53583249	-	miRNA		hsa-mir-98	1	0.899	hsa-mir-98	MI0000100	10468	7202
1339	chrX	53584150	53584199	-	miRNA		hsa-let-7f-2	1	0.756	hsa-let-7f-2	MI0000068	758	576
1340	chr17	19247800	19247849	-	miRNA		hsa-mir-1180	0.996	0.972	hsa-mir-1180	MI0006273	26	26
1341	chr12	54427750	54427799	+	miRNA		hsa-mir-615	0.994	0.751	hsa-mir-615	MI0003628	64	38
1342	chr7	99691600	99691649	-	miRNA		hsa-mir-106b	0.994	0.74	hsa-mir-106b	MI0000734	54	32
1343	chr2	208031100	208031149	+	miRNA		hsa-mir-7845	0.991	0.762	hsa-mir-7845	MI0025515	25	17
1344	chr19	18392900	18392949	+	miRNA		hsa-mir-3188	0.99	0.66	hsa-mir-3188	MI0014232	53	33
1345	chr9	96938250	96938299	+	miRNA		hsa-let-7a-1	0.987	0.704	hsa-let-7a-1	MI0000060	99	26
1346	chr17	36858500	36858549	-	miRNA		hsa-mir-4734	0.985	0.666	hsa-mir-4734	MI0017371	47	33
1347	chr1	228285000	228285049	+	miRNA		hsa-mir-3620	0.976	0.689	hsa-mir-3620	MI0016011	63	41
1348	chr18	20513300	20513349	+	miRNA		hsa-mir-4741	0.961	0.75	hsa-mir-4741	MI0017379	33	27
1349	chr22	32017450	32017499	-	miRNA		hsa-mir-7109	0.957	0.802	hsa-mir-7109	MI0022960	21	16
1350	chr1	120906400	120906449	+	lncRNA	processed_transcript	HIST2H2BA	1	0.829	ENSG00000223345	ENST00000430394	85	20
1351	chr1	156391450	156391499	-	lncRNA	processed_transcript	C1orf61	1	0.736	ENSG00000125462	ENST00000497822	51	39
1352	chr1	1981500	1981549	-	lncRNA	antisense	RP11-547D24.3	1	0.568	ENSG00000226969	ENST00000449154	203	114
1353	chr1	199998350	199998399	+	lncRNA	nonsense_mediated_decay	NR5A2	1	0.902	ENSG00000116833	ENST00000474307	30	21
1354	chr1	202780100	202780149	+	lncRNA	antisense	PCAT6	1	0.904	ENSG00000228288	ENST00000425295	145	131
1355	chr1	213031400	213031449	-	lncRNA	lincRNA	FLVCR1-AS1	1	0.805	ENSG00000198468	ENST00000424044	100	69
1356	chr1	44172950	44172999	-	lncRNA	antisense	KDM4A-AS1	1	0.944	ENSG00000236200	ENST00000418149	82	43
1357	chr10	102729300	102729349	+	lncRNA	processed_transcript	SEMA4G	1	0.901	ENSG00000095539	ENST00000518244	59	53
1358	chr10	11653850	11653899	+	lncRNA	antisense	RP11-138I18.1	1	0.844	ENSG00000271360	ENST00000604634	17	13
1359	chr11	66247650	66247699	-	lncRNA	antisense	CTD-3074O7.5	1	0.832	ENSG00000255517	ENST00000527092	190	120
1360	chr12	121905100	121905149	-	lncRNA	retained_intron	KDM2B	1	0.818	ENSG00000089094	ENST00000538243	107	92
1361	chr12	133136650	133136699	+	lncRNA	processed_transcript	FBRSL1	1	0.865	ENSG00000112787	ENST00000539264	40	32
1362	chr12	70637100	70637149	-	lncRNA	antisense	RP11-611E13.2	1	0.954	ENSG00000257815	ENST00000549419	250	238
1363	chr13	96329100	96329149	-	lncRNA	lincRNA	DNAJC3-AS1	1	0.798	ENSG00000247400	ENST00000499499	125	89
1364	chr15	62682750	62682799	+	lncRNA	processed_transcript	TLN2	1	0.721	ENSG00000171914	ENST00000561322	316	240
1365	chr15	75660450	75660499	+	lncRNA	lincRNA	RP11-817O13.8	1	0.777	ENSG00000260274	ENST00000563278	65	50
1366	chr16	25078250	25078299	+	lncRNA	lincRNA	RP11-266L9.5	1	0.754	ENSG00000262155	ENST00000571219	44	32
1367	chr16	28891100	28891149	-	lncRNA	antisense	RP11-22P6.3	1	0.611	ENSG00000260442	ENST00000566956	172	93
1368	chr16	28891200	28891249	-	lncRNA	antisense	RP11-22P6.3	1	0.605	ENSG00000260442	ENST00000566956	222	136
1369	chr16	3156800	3156849	+	lncRNA	sense_overlapping	RP11-473M20.11	1	0.724	ENSG00000263011	ENST00000570700	300	174
1370	chr16	87351150	87351199	+	lncRNA	antisense	RP11-178L8.7	1	0.704	ENSG00000270006	ENST00000602282	109	59
1371	chr16	88729750	88729799	+	lncRNA	antisense	SNAI3-AS1	1	0.697	ENSG00000260630	ENST00000563475	244	176
1372	chr17	27916800	27916849	+	lncRNA	retained_intron	ANKRD13B	1	0.819	ENSG00000198720	ENST00000487527	36	30
1373	chr17	39845850	39845899	+	lncRNA	retained_intron	EIF1	1	0.659	ENSG00000173812	ENST00000462917	189	117
1374	chr17	41464700	41464749	-	lncRNA	snRNA	LINC00910	1	0.525	ENSG00000188825	ENST00000606190	2161	698
1375	chr17	64298750	64298799	+	lncRNA	nonsense_mediated_decay	PRKCA	1	0.506	ENSG00000154229	ENST00000578063	3619	1760
1376	chr17	77083300	77083349	+	lncRNA	nonsense_mediated_decay	ENGASE	1	0.761	ENSG00000167280	ENST00000300682	355	335
1377	chr19	10220950	10220999	+	lncRNA	retained_intron	PPAN	1	0.974	ENSG00000130810	ENST00000466025	5254	5099
1378	chr19	11750650	11750699	+	lncRNA	lincRNA	ZNF833P	1	0.845	ENSG00000197332	ENST00000344893	80	63
1379	chr19	34919100	34919149	-	lncRNA	antisense	CTD-2588C8.8	1	0.824	ENSG00000267024	ENST00000592220	73	59
1380	chr19	50315750	50315799	-	lncRNA	nonsense_mediated_decay	FUZ	1	0.71	ENSG00000010361	ENST00000527111	169	131
1381	chr19	58859150	58859199	+	lncRNA	antisense	A1BG-AS1	1	0.826	ENSG00000268895	ENST00000600686	590	493
1382	chr2	238678000	238678049	+	lncRNA	retained_intron	LRRFIP1	1	0.882	ENSG00000124831	ENST00000478958	71	59
1383	chr20	34633550	34633599	-	lncRNA	lincRNA	LINC00657	1	0.445	ENSG00000260032	ENST00000565493	1023	352
1384	chr20	62258650	62258699	+	lncRNA	antisense	CTD-3184A7.4	1	0.7	ENSG00000232442	ENST00000411579	66	43
1385	chr21	37528500	37528549	-	lncRNA	antisense	CBR3-AS1	1	0.929	ENSG00000236830	ENST00000427491	33	24
1386	chr21	46493750	46493799	+	lncRNA	processed_transcript	ADARB1	1	0.772	ENSG00000197381	ENST00000462214	2056	1549
1387	chr22	19159200	19159249	+	lncRNA	antisense	AC004463.6	1	0.709	ENSG00000260924	ENST00000565162	79	59
1388	chr3	12045850	12045899	+	lncRNA	processed_transcript	SYN2	1	0.72	ENSG00000157152	ENST00000432424	112	97
1389	chr3	14988900	14988949	-	lncRNA	antisense	FGD5-AS1	1	0.617	ENSG00000225733	ENST00000440079	190	103
1390	chr3	15219500	15219549	-	lncRNA	processed_transcript	COL6A4P1	1	0.98	ENSG00000230524	ENST00000446690	88	87
1391	chr3	169684450	169684499	-	lncRNA	antisense	RP11-379K17.4	1	0.941	ENSG00000239219	ENST00000469301	215	87
1392	chr3	196670350	196670399	+	lncRNA	lincRNA	NCBP2-AS2	1	0.829	ENSG00000270170	ENST00000602845	185	169
1393	chr5	14664550	14664599	-	lncRNA	antisense	CTD-2165H16.4	1	0.902	ENSG00000261360	ENST00000567048	36	29
1394	chr5	38556950	38556999	+	lncRNA	antisense	LIFR-AS1	1	0.886	ENSG00000244968	ENST00000500733	29	26
1395	chr5	72143950	72143999	+	lncRNA	processed_transcript	TNPO1	1	0.536	ENSG00000083312	ENST00000513944	226	129
1396	chr5	78531700	78531749	-	lncRNA	processed_transcript	DMGDH	1	0.801	ENSG00000132837	ENST00000520388	454	346
1397	chr5	96270800	96270849	-	lncRNA	processed_transcript	CTD-2260A17.2	1	0.94	ENSG00000247121	ENST00000501338	64	55
1398	chr6	170109950	170109999	-	lncRNA	retained_intron	PHF10	1	0.775	ENSG00000130024	ENST00000480008	94	56
1399	chr7	1067900	1067949	-	lncRNA	retained_intron	C7orf50	1	0.884	ENSG00000146540	ENST00000465681	41	37
1400	chr7	152161300	152161349	+	lncRNA	lincRNA	RP5-1129J21.3	1	0.852	ENSG00000261455	ENST00000564834	102	50
1401	chr7	27135800	27135849	+	lncRNA	antisense	HOTAIRM1	1	0.634	ENSG00000233429	ENST00000495032	328	195
1402	chr7	35734900	35734949	+	lncRNA	antisense	RP11-379H18.1	1	0.843	ENSG00000271122	ENST00000605778	37	26
1403	chr7	65958750	65958799	+	lncRNA	lincRNA	GS1-124K5.4	1	0.791	ENSG00000237310	ENST00000452565	61	39
1404	chr8	24814000	24814049	-	lncRNA	processed_transcript	NEFL	1	0.711	ENSG00000104725	ENST00000221169	135	94
1405	chr8	42396750	42396799	-	lncRNA	processed_transcript	SLC20A2	1	0.712	ENSG00000168575	ENST00000524237	116	89
1406	chr9	139622500	139622549	-	lncRNA	antisense	SNHG7	1	0.711	ENSG00000233016	ENST00000447221	111	47
1407	chr9	139622550	139622599	-	lncRNA	antisense	SNHG7	1	0.609	ENSG00000233016	ENST00000447221	463	276
1408	chrX	107963500	107963549	-	lncRNA	sense_overlapping	RP6-24A23.7	1	0.635	ENSG00000261409	ENST00000564206	189	98
1409	chrX	73045300	73045349	-	lncRNA	lincRNA	XIST	1	0.87	ENSG00000229807	ENST00000429829	60	43
1410	chr1	31191650	31191699	+	lncRNA	antisense	MATN1-AS1	0.999	0.856	ENSG00000186056	ENST00000414763	25	17
1411	chr12	121905050	121905099	-	lncRNA	retained_intron	KDM2B	0.999	0.938	ENSG00000089094	ENST00000538243	36	26
1412	chr13	111364700	111364749	-	lncRNA	processed_transcript	CARS2	0.999	0.752	ENSG00000134905	ENST00000540629	79	41
1413	chr14	45553100	45553149	-	lncRNA	antisense	CTD-3028N15.1	0.999	0.794	ENSG00000249163	ENST00000556389	37	29
1414	chr15	75132750	75132799	-	lncRNA	retained_intron	ULK3	0.999	0.917	ENSG00000140474	ENST00000564767	27	25
1415	chr17	80250550	80250599	-	lncRNA	lincRNA	RP13-516M14.4	0.999	0.587	ENSG00000265692	ENST00000581489	305	189
1416	chr18	12948500	12948549	+	lncRNA	processed_transcript	SEH1L	0.999	0.693	ENSG00000085415	ENST00000588251	44	24
1417	chr20	305850	305899	-	lncRNA	antisense	RP5-1103G7.4	0.999	0.952	ENSG00000225377	ENST00000414676	30	21
1418	chr20	34636950	34636999	-	lncRNA	lincRNA	LINC00657	0.999	0.526	ENSG00000260032	ENST00000565493	189	89
1419	chr22	21356500	21356549	+	lncRNA	antisense	THAP7-AS1	0.999	0.62	ENSG00000230513	ENST00000452284	66	45
1420	chr4	52711050	52711099	+	lncRNA	processed_transcript	DCUN1D4	0.999	0.944	ENSG00000109184	ENST00000504661	29	28
1421	chr6	133136300	133136349	+	lncRNA	retained_intron	RPS12	0.999	0.917	ENSG00000112306	ENST00000484616	38	25
1422	chr14	95624050	95624099	+	lncRNA	antisense	DICER1-AS1	0.998	0.471	ENSG00000235706	ENST00000435343	231	113
1423	chr2	172967750	172967799	+	lncRNA	lincRNA	AC104801.1	0.998	0.465	ENSG00000236651	ENST00000448117	317	141
1424	chr3	196045200	196045249	+	lncRNA	antisense	TM4SF19-AS1	0.998	0.777	ENSG00000235897	ENST00000452051	39	29
1425	chrX	73072500	73072549	-	lncRNA	lincRNA	XIST	0.998	0.477	ENSG00000229807	ENST00000429829	614	111
1426	chr17	79828050	79828099	-	lncRNA	retained_intron	ARHGDIA	0.997	0.837	ENSG00000141522	ENST00000582309	39	25
1427	chr20	34633500	34633549	-	lncRNA	lincRNA	LINC00657	0.997	0.406	ENSG00000260032	ENST00000565493	215	38
1428	chr17	29233400	29233449	+	lncRNA	processed_transcript	ADAP2	0.996	0.643	ENSG00000184060	ENST00000583688	72	48
1429	chr2	131594450	131594499	+	lncRNA	processed_transcript	ARHGEF4	0.996	0.856	ENSG00000136002	ENST00000526381	30	27
1430	chr2	20550000	20550049	-	lncRNA	nonsense_mediated_decay	PUM2	0.996	0.79	ENSG00000055917	ENST00000446940	27	22
1431	chr4	144105750	144105799	-	lncRNA	antisense	RP11-284M14.1	0.996	0.619	ENSG00000250326	ENST00000507826	98	63
1432	chr5	74162100	74162149	-	lncRNA	nonsense_mediated_decay	FAM169A	0.996	0.841	ENSG00000198780	ENST00000510609	46	32
1433	chr15	90645850	90645899	+	lncRNA	lincRNA	CTD-2315E11.1	0.995	0.814	ENSG00000259685	ENST00000561101	29	19
1434	chr16	21531700	21531749	-	lncRNA	processed_transcript	CTD-2547E10.2	0.995	0.593	ENSG00000180747	ENST00000522841	209	108
1435	chr3	197807550	197807599	-	lncRNA	processed_transcript	ANKRD18DP	0.995	0.889	ENSG00000226435	ENST00000335478	18	9
1436	chr5	176560750	176560799	+	lncRNA	retained_intron	NSD1	0.995	0.88	ENSG00000165671	ENST00000602285	20	17
1437	chr7	26438250	26438299	+	lncRNA	processed_transcript	AC004540.5	0.995	0.746	ENSG00000214870	ENST00000420774	36	30
1438	chr1	840200	840249	+	lncRNA	lincRNA	RP11-54O7.16	0.994	0.85	ENSG00000272438	ENST00000607769	25	18
1439	chr10	35625250	35625299	-	lncRNA	antisense	RP11-324I22.4	0.994	0.652	ENSG00000271335	ENST00000605499	68	52
1440	chr15	35838450	35838499	+	lncRNA	lincRNA	DPH6-AS1	0.994	0.822	ENSG00000248079	ENST00000501169	27	19
1441	chr9	96928550	96928599	+	lncRNA	lincRNA	RP11-2B6.3	0.994	0.811	ENSG00000269946	ENST00000602703	27	21
1442	chr5	180674700	180674749	+	lncRNA	antisense	CTC-338M12.4	0.993	0.715	ENSG00000233937	ENST00000417281	95	73
1443	chrX	73070650	73070699	-	lncRNA	lincRNA	XIST	0.993	0.439	ENSG00000229807	ENST00000429829	313	64
1444	chr11	46867950	46867999	+	lncRNA	antisense	LRP4-AS1	0.992	0.81	ENSG00000247675	ENST00000502049	24	20
1445	chr5	162864250	162864299	-	lncRNA	antisense	RP11-541P9.3	0.991	0.429	ENSG00000250061	ENST00000458002	253	108
1446	chr7	72298650	72298699	-	lncRNA	processed_transcript	TYW1B	0.99	0.73	ENSG00000254184	ENST00000437915	53	39
1447	chr1	145382300	145382349	-	lncRNA	lincRNA	RP11-458D21.1	0.989	0.431	ENSG00000233396	ENST00000433081	257	155
1448	chr14	50863700	50863749	+	lncRNA	lincRNA	RP11-247L20.3	0.989	0.819	ENSG00000258857	ENST00000556713	22	19
1449	chr17	39845800	39845849	+	lncRNA	retained_intron	EIF1	0.989	0.675	ENSG00000173812	ENST00000462917	84	46
1450	chr1	41445750	41445799	+	lncRNA	processed_transcript	CTPS1	0.988	0.697	ENSG00000171793	ENST00000470271	44	34
1451	chr16	3076300	3076349	+	lncRNA	retained_intron	THOC6	0.987	0.752	ENSG00000131652	ENST00000571046	29	13
1452	chr19	4909500	4909549	+	lncRNA	processed_transcript	UHRF1	0.987	0.7	ENSG00000034063	ENST00000262952	44	31
1453	chr19	572100	572149	-	lncRNA	antisense	AC009005.2	0.987	0.494	ENSG00000267751	ENST00000588290	96	30
1454	chr8	42697900	42697949	-	lncRNA	processed_transcript	THAP1	0.987	0.741	ENSG00000131931	ENST00000532093	38	25
1455	chr20	57464250	57464299	+	lncRNA	processed_transcript	GNAS	0.986	0.447	ENSG00000087460	ENST00000484504	150	90
1456	chr12	93771500	93771549	-	lncRNA	antisense	RP11-486A14.2	0.985	0.634	ENSG00000257252	ENST00000548890	118	82
1457	chr10	22614600	22614649	+	lncRNA	retained_intron	BMI1	0.984	0.888	ENSG00000168283	ENST00000602358	31	25
1458	chr3	150803500	150803549	+	lncRNA	processed_transcript	MED12L	0.984	0.886	ENSG00000144893	ENST00000469768	30	18
1459	chr6	126070200	126070249	-	lncRNA	antisense	RP11-624M8.1	0.984	0.926	ENSG00000237742	ENST00000451660	74	34
1460	chrX	48367200	48367249	-	lncRNA	antisense	AF196972.9	0.984	0.837	ENSG00000224292	ENST00000445586	45	35
1461	chr16	21513450	21513499	-	lncRNA	processed_transcript	CTD-2547E10.2	0.983	0.775	ENSG00000180747	ENST00000435197	34	22
1462	chr19	1592300	1592349	-	lncRNA	processed_transcript	MBD3	0.982	0.539	ENSG00000071655	ENST00000585967	291	88
1463	chr21	38739300	38739349	+	lncRNA	processed_transcript	DYRK1A	0.982	0.459	ENSG00000157540	ENST00000462274	115	57
1464	chr15	91445900	91445949	+	lncRNA	nonsense_mediated_decay	MAN2A2	0.981	0.715	ENSG00000196547	ENST00000560451	19	15
1465	chr2	111400300	111400349	-	lncRNA	processed_transcript	BUB1	0.979	0.73	ENSG00000169679	ENST00000478175	25	18
1466	chr2	208394400	208394449	-	lncRNA	antisense	AC007879.5	0.979	0.775	ENSG00000223725	ENST00000418850	45	35
1467	chr16	3156750	3156799	+	lncRNA	sense_overlapping	RP11-473M20.11	0.977	0.433	ENSG00000263011	ENST00000570700	161	81
1468	chr9	21994750	21994799	+	lncRNA	antisense	CDKN2B-AS1	0.977	0.712	ENSG00000240498	ENST00000580467	44	27
1469	chr1	224371400	224371449	+	lncRNA	processed_transcript	DEGS1	0.974	0.62	ENSG00000143753	ENST00000465848	34	18
1470	chr18	5630550	5630599	-	lncRNA	processed_transcript	EPB41L3	0.974	0.702	ENSG00000082397	ENST00000578431	23	17
1471	chr15	91498600	91498649	+	lncRNA	retained_intron	RCCD1	0.972	0.798	ENSG00000166965	ENST00000554302	82	58
1472	chr10	28821550	28821599	-	lncRNA	antisense	WAC-AS1	0.971	0.771	ENSG00000254635	ENST00000527986	23	19
1473	chr9	138393100	138393149	+	lncRNA	processed_transcript	MRPS2	0.971	0.767	ENSG00000122140	ENST00000462948	25	12
1474	chr19	42901350	42901399	+	lncRNA	antisense	LIPE-AS1	0.97	0.512	ENSG00000213904	ENST00000594624	119	73
1475	chr6	153304850	153304899	+	lncRNA	antisense	RP1-101K10.6	0.969	0.79	ENSG00000227627	ENST00000442269	21	12
1476	chr12	1100200	1100249	-	lncRNA	antisense	RP11-359B12.2	0.967	0.833	ENSG00000250132	ENST00000539259	39	24
1477	chr22	46465600	46465649	-	lncRNA	antisense	RP6-109B7.4	0.967	0.62	ENSG00000235159	ENST00000412643	34	19
1478	chr11	64851200	64851249	-	lncRNA	retained_intron	CDCA5	0.966	0.647	ENSG00000146670	ENST00000533015	66	30
1479	chr11	129765400	129765449	-	lncRNA	nonsense_mediated_decay	NFRKB	0.963	0.481	ENSG00000170322	ENST00000530278	75	38
1480	chr14	100704800	100704849	-	lncRNA	antisense	RP11-638I2.4	0.962	0.793	ENSG00000258982	ENST00000554537	25	21
1481	chr4	55469750	55469799	-	lncRNA	lincRNA	AC006552.1	0.962	0.433	ENSG00000250456	ENST00000508484	176	68
1482	chr12	125052050	125052099	-	lncRNA	retained_intron	NCOR2	0.961	0.736	ENSG00000196498	ENST00000542565	38	29
1483	chr6	163834850	163834899	-	lncRNA	lincRNA	CAHM	0.96	0.697	ENSG00000270419	ENST00000604200	31	24
1484	chr15	42500600	42500649	+	lncRNA	antisense	RP11-546B15.1	0.959	0.65	ENSG00000261002	ENST00000563846	55	14
1485	chr19	1271050	1271099	+	lncRNA	retained_intron	CIRBP	0.959	0.374	ENSG00000099622	ENST00000593093	203	67
1486	chr5	72112300	72112349	-	lncRNA	antisense	CTD-2631K10.1	0.959	0.714	ENSG00000249085	ENST00000507957	30	19
1487	chr5	98264900	98264949	+	lncRNA	lincRNA	CTD-2007H13.3	0.959	0.472	ENSG00000248489	ENST00000513175	104	44
1488	chr7	86974750	86974799	-	lncRNA	processed_transcript	TP53TG1	0.957	0.643	ENSG00000182165	ENST00000416560	66	32
1489	chr3	71631000	71631049	-	lncRNA	processed_transcript	FOXP1	0.951	0.833	ENSG00000114861	ENST00000498154	54	13
1490	chr16	4303700	4303749	-	lncRNA	lincRNA	RP11-95P2.1	0.95	0.796	ENSG00000262468	ENST00000573042	23	16
1491	chr1	166011550	166011599	+	5S_rRNA		RNA5SP64	1	0.869	ENSG00000207341	ENST00000384611	80	75
1492	chr1	166975250	166975299	+	5S_rRNA		RNA5SP65	1	0.39	ENSG00000200036	ENST00000363166	1094	589
1493	chr1	204531500	204531549	-	5S_rRNA		RNA5SP74	1	0.397	ENSG00000200408	ENST00000363538	5566	2979
1494	chr1	230956050	230956099	+	5S_rRNA		RNA5SP79	1	0.731	ENSG00000202063	ENST00000365193	293	240
1495	chr10	19922600	19922649	-	5S_rRNA		RNA5SP303	1	0.861	ENSG00000252001	ENST00000516192	8198	7401
1496	chr10	23286150	23286199	+	5S_rRNA		RNA5SP304	1	0.587	ENSG00000223131	ENST00000411199	235	119
1497	chr11	21022400	21022449	-	5S_rRNA		RNA5SP336	1	0.823	ENSG00000201059	ENST00000364189	4381	3771
1498	chr15	59866300	59866349	-	5S_rRNA		RNA5SP396	1	0.801	ENSG00000201704	ENST00000364834	88	79
1499	chr16	50903350	50903399	-	5S_rRNA		RNA5SP426	1	0.9	ENSG00000199771	ENST00000362901	1040	910
1500	chr16	66335750	66335799	+	5S_rRNA		RNA5SP428	1	0.933	ENSG00000201999	ENST00000365129	86	80
1501	chr18	21750450	21750499	-	5S_rRNA		RNA5SP452	1	0.762	ENSG00000199874	ENST00000363004	147	106
1502	chr18	70419250	70419299	+	5S_rRNA		RNA5SP460	1	0.794	ENSG00000252598	ENST00000516789	5331	5088
1503	chr19	21295900	21295949	-	5S_rRNA		RNA5SP469	1	0.64	ENSG00000201035	ENST00000364165	794	586
1504	chr19	32734850	32734899	-	5S_rRNA		RNA5SP472	1	0.797	ENSG00000200738	ENST00000363868	73	58
1505	chr19	7951850	7951899	-	5S_rRNA		RNA5SP463	1	0.833	ENSG00000199900	ENST00000363030	2107	1790
1506	chr2	11701750	11701799	-	5S_rRNA		RNA5SP85	1	0.894	ENSG00000202248	ENST00000365378	181	165
1507	chr2	129202650	129202699	-	5S_rRNA		RNA5SP103	1	0.658	ENSG00000238379	ENST00000459503	275	203
1508	chr2	22561750	22561799	-	5S_rRNA		RNA5SP87	1	0.882	ENSG00000206882	ENST00000384155	609	539
1509	chr3	12552550	12552599	-	5S_rRNA		RNA5SP123	1	0.923	ENSG00000200114	ENST00000363244	214	207
1510	chr3	181540650	181540699	-	5S_rRNA		RNA5SP150	1	0.831	ENSG00000199839	ENST00000362969	1499	1300
1511	chr3	182976100	182976149	-	5S_rRNA		RNA5SP151	1	0.982	ENSG00000202502	ENST00000365632	98	97
1512	chr3	51728450	51728499	-	5S_rRNA		RNA5SP132	1	0.725	ENSG00000201595	ENST00000364725	764	609
1513	chr6	17722000	17722049	-	5S_rRNA		RNA5SP204	1	0.778	ENSG00000201415	ENST00000364545	2137	1767
1514	chr6	4428250	4428299	+	5S_rRNA		RNA5SP202	1	0.484	ENSG00000201185	ENST00000364315	79332	39584
1515	chr7	130287650	130287699	-	5S_rRNA		RNA5SP246	1	0.674	ENSG00000239021	ENST00000458909	580	410
1516	chr7	140086550	140086599	-	5S_rRNA		RNA5SP248	1	0.94	ENSG00000202472	ENST00000365602	16949	16210
1517	chr8	141950700	141950749	+	5S_rRNA		RNA5SP278	1	0.904	ENSG00000252864	ENST00000517055	77	67
1518	chr8	25994450	25994499	+	5S_rRNA		RNA5SP258	1	0.961	ENSG00000199620	ENST00000362750	722	698
1519	chr8	91523400	91523449	+	5S_rRNA		RNA5SP273	1	0.649	ENSG00000199354	ENST00000362484	937	649
1520	chrX	128570500	128570549	-	5S_rRNA		RNA5SP513	1	0.632	ENSG00000201518	ENST00000364648	925	700
1521	chrX	68892400	68892449	+	5S_rRNA		5S_rRNA	1	0.764	ENSG00000272351	ENST00000606950	3611	2878
1522	chr6	134578250	134578299	+	5S_rRNA		RNA5SP218	0.999	0.851	ENSG00000200058	ENST00000363188	38	35
1523	chr10	29163300	29163349	-	5S_rRNA		RNA5SP308	0.998	0.779	ENSG00000199402	ENST00000362532	32	25
1524	chr2	209785250	209785299	-	5S_rRNA		RNA5SP117	0.996	0.642	ENSG00000202164	ENST00000365294	42	34
1525	chr16	34985200	34985249	+	5S_rRNA		5S_rRNA	0.993	0.703	ENSG00000261122	ENST00000565625	31	21
1526	chr1	86349350	86349399	-	5S_rRNA		RNA5SP51	0.99	0.447	ENSG00000201620	ENST00000364750	155	84
1527	chr12	133300500	133300549	-	5S_rRNA		RNA5SP379	0.988	0.496	ENSG00000201469	ENST00000364599	85	68
1528	chr17	38530300	38530349	+	5S_rRNA		RNA5SP441	0.986	0.756	ENSG00000252618	ENST00000516809	41	32
1529	chr11	18269900	18269949	-	5S_rRNA		RNA5SP333	0.982	0.644	ENSG00000200336	ENST00000363466	42	35
1530	chr11	22709900	22709949	+	5S_rRNA		RNA5SP338	0.981	0.504	ENSG00000222427	ENST00000410495	79	42
1531	chr14	68123800	68123849	-	5S_rRNA		5S_rRNA	0.98	0.717	ENSG00000272253	ENST00000607639	42	35
1532	chr3	14436200	14436249	+	5S_rRNA		RNA5SP124	0.978	0.504	ENSG00000199609	ENST00000362739	153	89
1533	chr4	190936350	190936399	+	5S_rRNA		RNA5SP174	0.959	0.643	ENSG00000199572	ENST00000362702	48	26

## Sheet: pre-miRNAs
Gene_name	Transcript_id	LIN28 binding site
hsa-let-7a-1	MI0000060	+
hsa-let-7d	MI0000065	+
hsa-let-7e	MI0000066	+
hsa-let-7f-1	MI0000067	+
hsa-let-7f-2	MI0000068	+
hsa-let-7g	MI0000433	+
hsa-let-7i	MI0000434	+
hsa-mir-3188	MI0014232	+
hsa-mir-320a	MI0000542	+
hsa-mir-4734	MI0017371	+
hsa-mir-6807	MI0022652	+
hsa-mir-7706	MI0025242	+
hsa-let-7b	MI0000063	-
hsa-mir-106b	MI0000734	-
hsa-mir-1180	MI0006273	-
hsa-mir-15a	MI0000069	-
hsa-mir-18b	MI0001518	-
hsa-mir-3620	MI0016011	-
hsa-mir-4519	MI0016885	-
hsa-mir-4741	MI0017379	-
hsa-mir-484	MI0002468	-
hsa-mir-5001	MI0017867	-
hsa-mir-615	MI0003628	-
hsa-mir-6821	MI0022666	-
hsa-mir-7109	MI0022960	-
hsa-mir-7845	MI0025515	-
hsa-mir-98	MI0000100	-

## Sheet: Hybrids
Chr	Start	End	Strand	mut1_support	mut2_support	mut3_support	RNA_type	transcript_name
1	145287777	145287826	+	533	527	587	tRNA	tRNAscan28529
1	145475395	145475442	-	46	325	408	tRNA	tRNAscan28532
10	22229541	22229564	-	23	55	585	tRNA	tRNAscan29239
1	153671299	153671306	+	254	80	315	tRNA	tRNAscan30343
1	146039412	146039460	+	51	193	387	tRNA	tRNAscan24305
16	3196171	3196212	+	206	168	182	tRNA	tRNAscan31867
1	148529268	148529315	+	46	17	354	tRNA	tRNAscan26453
1	143735924	143735977	-	20	210	175	tRNA	tRNAscan22783
1	146037072	146037116	+	143	80	160	tRNA	tRNAscan24303
1	146486585	146486633	-	64	174	107	tRNA	tRNAscan24310
16	636746	636771	-	89	71	180	tRNA	tRNAscan26992
17	8186877	8186929	+	96	95	136	tRNA	tRNAscan20276
1	161530358	161530410	-	132	85	98	tRNA	tRNAscan36087
1	148048548	148048571	-	93	79	135	tRNA	tRNAscan26458
1	153671258	153671306	+	262	33	3	tRNA	tRNAscan30343
1	248873893	248873914	+	50	106	132	tRNA	tRNAscan30031
1	16727322	16727359	+	55	38	182	tRNA	tRNAscan20645
12	124927851	124927885	-	102	125	8	tRNA	tRNAscan31484
1	204507044	204507050	-	205	12	15	tRNA	tRNAscan36544
1	153671264	153671304	+	50	63	111	tRNA	tRNAscan30343
11	59550994	59551048	-	66	43	88	tRNA	tRNAscan24596
2	27050795	27050864	+	46	51	99	tRNA	tRNAscan26988
1	144419278	144419325	+	29	92	70	tRNA	tRNAscan22420
2	11551715	11551861	+	68	51	72	tRNA	tRNAscan27656
1	146038059	146038099	+	65	45	78	tRNA	tRNAscan24304
14	20610144	20610196	+	77	70	27	tRNA	tRNAscan30787
2	27050797	27050855	+	19	126	28	tRNA	tRNAscan26988
16	22297152	22297204	+	49	59	60	tRNA	tRNAscan35831
1	146039444	146039458	+	55	62	48	tRNA	tRNAscan24305
1	148048530	148048566	-	4	21	135	tRNA	tRNAscan26458
1	16872599	16872639	+	73	45	39	tRNA	tRNAscan20648
1	144567530	144567577	-	3	58	95	tRNA	tRNAscan22421
11	59551001	59551044	-	18	25	111	tRNA	tRNAscan24596
6	26286574	26286583	+	61	39	51	tRNA	tRNAscan21322
14	20684037	20684083	+	56	43	47	tRNA	tRNAscan30792
1	148353576	148353632	+	36	59	41	tRNA	tRNAscan26451
6	28742965	28743016	-	46	23	65	tRNA	tRNAscan30978
1	148048548	148048577	-	36	37	59	tRNA	tRNAscan26458
10	22229523	22229551	-	44	50	38	tRNA	tRNAscan29239
19	4724084	4724124	+	19	69	40	tRNA	tRNAscan25289
1	145475410	145475432	-	7	74	45	tRNA	tRNAscan28532
14	20683333	20683355	+	27	47	49	tRNA	tRNAscan30791
6	27605707	27605733	-	5	110	7	tRNA	tRNAscan13023
1	16872591	16872639	+	20	59	36	tRNA	tRNAscan20648
11	59551777	59551799	+	21	28	59	tRNA	tRNAscan24591
11	59551003	59551051	-	33	30	38	tRNA	tRNAscan24596
16	71426505	71426551	+	24	14	63	tRNA	tRNAscan35059
14	20653106	20653180	-	34	15	49	tRNA	tRNAscan30797
6	28597355	28597409	-	5	84	8	tRNA	tRNAscan30987
14	20683288	20683345	+	44	32	20	tRNA	tRNAscan30791
1	149558423	149558475	-	31	33	31	tRNA	tRNAscan32729
1	148048567	148048577	-	23	36	31	tRNA	tRNAscan26458
15	40593840	40593892	-	32	49	9	tRNA	tRNAscan28163
17	68019912	68019960	-	83	5	2	tRNA	tRNAscan28141
1	161523863	161523902	-	21	20	41	tRNA	tRNAscan36088
6	27777925	27777959	+	64	14	2	tRNA	tRNAscan13010
16	57299988	57300016	+	37	17	21	tRNA	tRNAscan27081
12	74457465	74457483	+	23	17	33	tRNA	tRNAscan26896
16	3196203	3196210	+	15	19	34	tRNA	tRNAscan31867
14	20683284	20683353	+	33	24	10	tRNA	tRNAscan30791
6	27902508	27902517	-	18	21	27	tRNA	tRNAscan13012
1	148353603	148353626	+	19	28	16	tRNA	tRNAscan26451
17	8221563	8221603	+	5	46	10	tRNA	tRNAscan20279
10	22229523	22229564	-	16	20	20	tRNA	tRNAscan29239
12	124927859	124927905	-	25	18	12	tRNA	tRNAscan31484
1	146049212	146049255	-	19	15	20	tRNA	tRNAscan24311
8	66113377	66113452	+	8	11	35	tRNA	tRNAscan26897
1	161612757	161612773	+	16	20	16	tRNA	tRNAscan36084
1	143735847	143735977	-	7	13	29	tRNA	tRNAscan22783
1	148353596	148353626	+	8	24	16	tRNA	tRNAscan26451
1	146049212	146049261	-	23	16	9	tRNA	tRNAscan24311
6	28817198	28817297	-	5	19	23	tRNA	tRNAscan30968
17	82494736	82494743	-	11	15	20	tRNA	tRNAscan25612
1	222465015	222465068	+	16	5	24	tRNA	tRNAscan19697
17	8187211	8187229	+	12	18	14	tRNA	tRNAscan20277
17	8120317	8120343	-	13	15	15	tRNA	tRNAscan20288
12	124939656	124939709	-	19	9	14	tRNA	tRNAscan31483
16	3191510	3191558	+	14	11	17	tRNA	tRNAscan31864
7	149595210	149595266	-	10	26	6	tRNA	tRNAscan25609
16	3191543	3191557	+	10	19	9	tRNA	tRNAscan31864
6	27293940	27293956	+	2	29	7	tRNA	tRNAscan12977
16	70779053	70779097	-	5	12	20	tRNA	tRNAscan35060
1	149712567	149712613	-	13	9	14	tRNA	tRNAscan32723
14	20657470	20657492	-	22	3	11	tRNA	tRNAscan30796
1	145475336	145475419	-	23	4	7	tRNA	tRNAscan28532
6	27631437	27631498	+	5	14	15	tRNA	tRNAscan13004
1	143735940	143735970	-	9	9	15	tRNA	tRNAscan22783
5	181221992	181222042	-	28	2	2	tRNA	tRNAscan34167
12	124927852	124927906	-	10	6	15	tRNA	tRNAscan31484
6	28742979	28743016	-	27	1	3	tRNA	tRNAscan30978
11	59551302	59551364	+	18	4	6	tRNA	tRNAscan24590
17	8221587	8221603	+	5	13	10	tRNA	tRNAscan20279
17	38751795	38751836	-	8	1	18	tRNA	tRNAscan22267
1	161612765	161612772	+	5	10	11	tRNA	tRNAscan36084
16	636751	636791	-	11	7	8	tRNA	tRNAscan26992
2	11551717	11551854	+	6	11	9	tRNA	tRNAscan27656
17	8221575	8221603	+	2	10	13	tRNA	tRNAscan20279
6	28881396	28881446	+	6	4	14	tRNA	tRNAscan30957
14	20663199	20663273	-	20	2	1	tRNA	tRNAscan30794
17	8120331	8120383	-	2	5	16	tRNA	tRNAscan20288
6	27553421	27553486	-	9	1	13	tRNA	tRNAscan13028
1	149558346	149558475	-	7	1	14	tRNA	tRNAscan32729
17	8120961	8120975	+	2	9	11	tRNA	tRNAscan20273
17	38751795	38751844	-	5	6	6	tRNA	tRNAscan22267
8	18262700	18262708	+	2	12	3	tRNA	tRNAscan27613
12	124927871	124927905	-	4	4	6	tRNA	tRNAscan31484
6	27553428	27553482	-	9	4	1	tRNA	tRNAscan13028
6	27592835	27592844	-	9	1	4	tRNA	tRNAscan13025
1	145129257	145129307	+	3	5	4	tRNA	tRNAscan28523
16	22195727	22195779	-	1	2	9	tRNA	tRNAscan35832
17	8226625	8226676	-	4	4	3	tRNA	tRNAscan20281
5	181191710	181191749	-	5	4	2	tRNA	tRNAscan34169
19	39412183	39412195	-	3	1	6	tRNA	tRNAscan8414
6	26568869	26568942	+	5	2	3	tRNA	tRNAscan21334
6	27298007	27298061	+	3	1	6	tRNA	tRNAscan12981
6	28213093	28213119	+	2	1	7	tRNA	tRNAscan30946
1	121048450	121048495	-	1	4	4	tRNA	tRNAscan27066
16	57299973	57300084	+	1	4	4	tRNA	tRNAscan27081
17	8120294	8120386	-	1	5	2	tRNA	tRNAscan20288
11	59551331	59551343	+	2	2	3	tRNA	tRNAscan24590
6	27664808	27664844	+	1	4	2	tRNA	tRNAscan13005
6	28881385	28881447	+	2	2	3	tRNA	tRNAscan30957
6	26305477	26305557	-	1	4	2	tRNA	tRNAscan21369
6	27631430	27631501	+	1	2	3	tRNA	tRNAscan13004
6	27605653	27605686	-	2	2	1	tRNA	tRNAscan13023
6	28537607	28537670	+	1	2	1	tRNA	tRNAscan30947
8	13044391	13044441	+	319	828	32	snRNA	RNU6-842P-201
3	196785007	196785042	-	1	582	106	snRNA	RNU6-42P-201
9	134164457	134164479	-	117	258	242	snRNA	RNU6ATAC-201
10	96112793	96112835	+	145	57	283	snRNA	RNU6-271P-201
1	44731114	44731146	-	171	153	129	snRNA	RNU5D-1-201
1	146376942	146376957	+	174	15	3	snRNA	U1.29-201
2	200830052	200830100	+	65	20	98	snRNA	RNU6-31P-201
5	56297583	56297603	-	42	34	66	snRNA	RNU6ATAC2P-201
2	121530917	121530927	+	62	27	47	snRNA	RNU4ATAC-201
12	120293193	120293203	-	38	16	71	snRNA	RNU4-1-201
1	148522669	148522785	+	23	16	23	snRNA	U1.32-201
1	44731121	44731146	-	11	39	6	snRNA	RNU5D-1-201
12	120291740	120291804	-	11	11	23	snRNA	RNU4-2-201
12	6943853	6943862	+	2	3	36	snRNA	RNU7-1-201
1	16896054	16896126	+	13	3	9	snRNA	RNU1-2-201
1	145465634	145465706	-	5	11	6	snRNA	U1.22-201
1	148522749	148522756	+	11	7	3	snRNA	U1.32-201
1	144560683	144560755	-	1	9	10	snRNA	U1.47-201
14	32202114	32202207	+	6	6	5	snRNA	RNU6-7-201
12	120291859	120291869	-	9	1	6	snRNA	RNU4-2-201
1	16666802	16666874	-	4	5	4	snRNA	RNU1-3-201
1	148522669	148522736	+	1	4	1	snRNA	U1.32-201
X	101634037	101634069	-	1	1	1	snRNA	RNU6-30P-201
11	93721672	93721843	+	22	15	42	snoRNA	snoU2-30.2-201
17	8173481	8173508	-	24	4	31	snoRNA	SNORD118-201
17	8173457	8173508	-	12	6	22	snoRNA	SNORD118-201
18	49489265	49489289	-	11	1	10	snoRNA	SNORD58C-201
2	202278123	202278178	+	4	5	6	snoRNA	SNORD70.1-201
5	139278908	139278962	+	3	4	2	snoRNA	SNORA74A-201
6	4427989	4428058	+	556	269	408	rRNA	RNA5SP202-201
6	117060755	117060780	+	6	60	7	rRNA	RNA5SP214-201
2	177138718	177138737	+	18	12	13	rRNA	RNA5SP112-201
8	90511207	90511215	+	10	10	6	rRNA	RNA5SP273-201
7	128697472	128697535	+	3	9	11	rRNA	RNA5SP242-201
22	26390730	26390744	-	5	3	10	rRNA	RNA5SP495-201
4	177457154	177457180	-	7	6	2	rRNA	RNA5SP172-201
1	173921100	173921129	+	4	4	2	rRNA	RNA5SP67-201
12	54350774	54350794	+	454	305	322	mRNA	COPZ1-001|COPZ1-002|COPZ1-004|COPZ1-012
17	7484406	7484441	+	85	78	106	mRNA	POLR2A-001|POLR2A-201
1	156216466	156216496	+	70	80	112	mRNA	PMF1-BGLAP-003|PMF1-BGLAP-201|PMF1-BGLAP-001|PMF1-BGLAP-002|PMF1-002|PMF1-005|PMF1-001
3	123374550	123374623	-	54	40	56	mRNA	ADCY5-001|ADCY5-002|ADCY5-003|ADCY5-004|ADCY5-005
17	28720657	28720662	+	6	66	54	mRNA	RPL23A-001|RPL23A-002|RPL23A-009|RPL23A-004|RPL23A-003|RPL23A-006
12	113114533	113114557	-	28	35	50	mRNA	RASAL1-008|RASAL1-001|RASAL1-004|RASAL1-007
16	2243226	2243318	-	34	37	32	mRNA	ECI1-001|ECI1-002|ECI1-004|ECI1-005
11	62841369	62841385	-	21	43	25	mRNA	WDR74-001|WDR74-005
17	75778989	75779023	-	28	21	35	mRNA	H3F3B-001|H3F3B-010|H3F3B-011|H3F3B-007|H3F3B-005|H3F3B-003|H3F3B-006|H3F3B-009
10	17237373	17237511	+	26	24	33	mRNA	VIM-201|VIM-001
4	78364884	78364958	+	29	25	27	mRNA	FRAS1-001|FRAS1-201
11	17074499	17074531	-	17	26	36	mRNA	RPS13-010|RPS13-001
11	62841369	62841376	-	21	23	29	mRNA	WDR74-001|WDR74-005
1	26170506	26170525	+	51	10	10	mRNA	ZNF593-001|ZNF593-002
12	6581428	6581445	-	22	18	30	mRNA	CHD4-013|CHD4-002|CHD4-201
17	8173412	8173422	-	12	22	29	mRNA	TMEM107-004
17	28720631	28720663	+	36	7	16	mRNA	RPL23A-001|RPL23A-002|RPL23A-009|RPL23A-004|RPL23A-003|RPL23A-006
15	68701259	68701280	+	18	16	22	mRNA	CORO2B-001|CORO2B-203|CORO2B-201|CORO2B-202
3	123374549	123374614	-	7	25	23	mRNA	ADCY5-001|ADCY5-002|ADCY5-003|ADCY5-004|ADCY5-005
1	182391745	182391761	-	16	3	31	mRNA	GLUL-001|GLUL-201|GLUL-002
17	81510298	81510595	-	20	18	10	mRNA	ACTG1-001|ACTG1-201|ACTG1-003|ACTG1-012|ACTG1-002
11	94545919	94545929	+	9	19	19	mRNA	FUT4-001
19	48965340	48965359	+	7	17	19	mRNA	FTL-001|FTL-201
X	72275716	72276156	-	12	13	18	mRNA	RPS4X-001|RPS4X-002
15	33193519	33193527	-	21	15	6	mRNA	FMN1-201|FMN1-004
12	122775198	122775206	+	6	11	22	mRNA	CCDC62-001|CCDC62-005|CCDC62-004
2	112541449	112541459	+	18	12	9	mRNA	TTL-001
16	1998883	1998944	-	15	11	11	mRNA	ZNF598-001|ZNF598-201|ZNF598-004
17	7575068	7575081	+	7	7	21	mRNA	EIF4A1-024|EIF4A1-023|EIF4A1-026|EIF4A1-001|EIF4A1-025|EIF4A1-022|EIF4A1-007|EIF4A1-028|EIF4A1-008|EIF4A1-017|EIF4A1-015|EIF4A1-037|EIF4A1-018
16	682338	682344	+	20	7	5	mRNA	MSLN-201|STUB1-002|STUB1-001|STUB1-008|STUB1-010|STUB1-011
17	43018213	43018221	-	12	11	8	mRNA	VAT1-001|VAT1-003|VAT1-002|VAT1-005|VAT1-006|VAT1-007
19	48616203	48616725	-	12	8	8	mRNA	RPL18-001|RPL18-006|RPL18-012|RPL18-008|RPL18-015|RPL18-014|RPL18-013
1	28161541	28161591	-	7	8	12	mRNA	PTAFR-001|PTAFR-201|PTAFR-002
11	115173857	115173909	-	3	17	7	mRNA	CADM1-001|CADM1-201|CADM1-002|CADM1-205|CADM1-202
19	54206567	54206572	+	21	4	1	mRNA	RPS9-003|RPS9-001|RPS9-006|RPS9-012|RPS9-010|RPS9-004
4	82747059	82747066	-	8	6	12	mRNA	SCD5-001|SCD5-002
17	14301105	14301110	+	2	17	6	mRNA	HS3ST3B1-001
3	184245359	184245467	-	9	10	6	mRNA	ALG3-001|ALG3-002|ALG3-003|ALG3-014
17	28720626	28720676	+	16	4	4	mRNA	RPL23A-001|RPL23A-002|RPL23A-009|RPL23A-004|RPL23A-003|RPL23A-006
3	52688991	52689046	+	6	6	12	mRNA	GNL3-011|GNL3-001|GNL3-002
1	30945513	30945581	-	10	11	2	mRNA	PUM1-014|PUM1-001|PUM1-004|PUM1-012|PUM1-010|PUM1-005|PUM1-013|PUM1-002|PUM1-011|PUM1-024|PUM1-022
12	3214112	3214158	+	8	7	8	mRNA	TSPAN9-201|TSPAN9-001|TSPAN9-003
12	66152377	66153339	-	7	5	11	mRNA	TMBIM4-001|TMBIM4-007|TMBIM4-006|TMBIM4-004|TMBIM4-202|TMBIM4-002|TMBIM4-201
20	62859527	62860124	-	7	7	9	mRNA	TCFL5-001|TCFL5-201
1	200847316	200847606	+	6	6	10	mRNA	CAMSAP2-002|CAMSAP2-004|CAMSAP2-001
19	38569664	38569671	+	3	9	10	mRNA	RYR1-001|RYR1-201|RYR1-010|RYR1-009
19	3980980	3981338	-	9	4	9	mRNA	EEF2-001
6	24720805	24720813	-	7	7	8	mRNA	C6orf62-001
12	48654212	48654217	-	12	2	7	mRNA	KANSL2-001|KANSL2-002|KANSL2-007|KANSL2-005
12	114684126	114684131	-	9	5	7	mRNA	TBX3-001
14	54902780	54902797	-	4	5	12	mRNA	GCH1-202|GCH1-201|GCH1-003|GCH1-002|GCH1-004
6	36231420	36231430	+	3	11	7	mRNA	BRPF3-001|BRPF3-003|BRPF3-008
6	71307979	71308595	+	4	9	8	mRNA	OGFRL1-001
1	202941702	202942024	-	9	4	7	mRNA	ADIPOR1-001|ADIPOR1-201
11	62626453	62626575	-	5	7	8	mRNA	GANAB-002|GANAB-201|GANAB-001|GANAB-003
12	10699141	10699444	-	5	13	2	mRNA	YBX3-003|YBX3-001
15	78860646	78860713	+	11	3	5	mRNA	MORF4L1-007
15	82536803	82536836	-	3	2	12	mRNA	RPS17-001|RPS17-005
19	38292089	38292217	+	4	7	6	mRNA	SPINT2-001|SPINT2-004|SPINT2-002|CTB-102L5.4-001|CTB-102L5.4-002
11	35526611	35526618	-	2	5	9	mRNA	PAMR1-003
12	4273829	4273839	+	3	7	6	mRNA	CCND2-001
15	68701220	68701267	+	6	6	4	mRNA	CORO2B-001|CORO2B-203|CORO2B-201|CORO2B-202
15	58332765	58332790	-	7	5	4	mRNA	ALDH1A2-003
17	28723793	28723839	+	7	6	3	mRNA	RPL23A-001|RPL23A-002|RPL23A-009|RPL23A-004|RPL23A-003|RPL23A-006|RPL23A-011
22	36321822	36322428	-	7	6	3	mRNA	MYH9-001
5	10264868	10264883	+	6	3	7	mRNA	CCT5-001|CCT5-002|CCT5-003|CCT5-013|CCT5-014
1	156421729	156421736	-	3	7	5	mRNA	C1orf61-003|C1orf61-008|C1orf61-001|C1orf61-010
19	19507106	19507179	+	3	10	2	mRNA	GATAD2A-201|GATAD2A-002|GATAD2A-001
19	2115442	2115503	-	6	5	4	mRNA	AP3D1-002|AP3D1-001
5	14732719	14732837	-	5	8	2	mRNA	ANKH-001
X	103675673	103675708	-	5	6	4	mRNA	MORF4L2-011|MORF4L2-201|MORF4L2-204|MORF4L2-203|MORF4L2-010
1	202234590	202234730	+	6	2	6	mRNA	LGR6-001|LGR6-002|LGR6-006|LGR6-003
1	156601001	156601015	-	1	10	3	mRNA	GPATCH4-001|GPATCH4-015|GPATCH4-009
10	52314320	52314326	+	3	4	7	mRNA	DKK1-003
11	65858145	65858152	-	2	6	6	mRNA	CFL1-001|CFL1-201|CFL1-006|CFL1-007|CFL1-005|CFL1-008
17	81510420	81510432	-	3	7	4	mRNA	ACTG1-001|ACTG1-201|ACTG1-003|ACTG1-012|ACTG1-002
19	10159940	10159994	-	2	5	7	mRNA	DNMT1-001|DNMT1-201|DNMT1-002
19	46413559	46413566	-	3	2	9	mRNA	CCDC8-001
2	112541450	112541466	+	4	8	2	mRNA	TTL-001
2	231464444	231464452	-	6	3	5	mRNA	NCL-001
3	51994173	51994192	-	7	2	5	mRNA	RPL29-001|RPL29-005|RPL29-009|RPL29-006|RPL29-008|RPL29-007
5	181242383	181242404	-	4	7	3	mRNA	GNB2L1-034|GNB2L1-035|GNB2L1-001|GNB2L1-037|GNB2L1-036|GNB2L1-021|GNB2L1-012|GNB2L1-017|GNB2L1-011|GNB2L1-018|GNB2L1-015
6	31740062	31740454	+	2	8	4	mRNA	MSH5-001|MSH5-002|MSH5-008|MSH5-004|MSH5-005
1	228097785	228097817	+	4	5	4	mRNA	ARF1-001|ARF1-201|ARF1-202
3	38486723	38486729	+	2	7	4	mRNA	ACVR2B-001
5	10437677	10437739	+	3	6	4	mRNA	MARCH6-001
6	57105544	57105565	+	4	5	4	mRNA	ZNF451-009|ZNF451-011|ZNF451-001|ZNF451-007|ZNF451-002|ZNF451-006|ZNF451-008
1	30974821	30974830	-	3	4	5	mRNA	PUM1-014|PUM1-001|PUM1-004|PUM1-012|PUM1-010|PUM1-005|PUM1-013|PUM1-002|PUM1-011|PUM1-018
1	235110927	235110985	-	5	4	3	mRNA	TOMM20-001
10	78040220	78040608	+	2	4	6	mRNA	RPS24-202|RPS24-201|RPS24-001|RPS24-003
17	7574878	7575076	+	1	5	6	mRNA	EIF4A1-024|EIF4A1-023|EIF4A1-026|EIF4A1-001|EIF4A1-025|EIF4A1-022|EIF4A1-007|EIF4A1-028|EIF4A1-008|EIF4A1-017|EIF4A1-015|EIF4A1-037|EIF4A1-018
17	76737291	76737296	-	3	1	8	mRNA	SRSF2-003|SRSF2-001|SRSF2-002|SRSF2-008|SRSF2-007
1	214663689	214663852	+	1	2	7	mRNA	CENPF-001
1	8866502	8867116	-	5	4	1	mRNA	ENO1-001|ENO1-004
1	150968510	150968914	-	4	1	5	mRNA	CERS2-012|CERS2-001|CERS2-201|CERS2-003|CERS2-004|CERS2-009|CERS2-006|CERS2-005
1	244853766	244854398	-	3	1	6	mRNA	HNRNPU-001|HNRNPU-002
16	1700340	1700345	+	3	6	1	mRNA	HN1L-001|HN1L-002|HN1L-015
17	81510348	81510450	-	3	2	5	mRNA	ACTG1-001|ACTG1-201|ACTG1-003|ACTG1-012|ACTG1-002
18	13124846	13124872	+	2	3	5	mRNA	CEP192-001|CEP192-201|CEP192-010|CEP192-202
19	5691586	5691613	+	2	5	3	mRNA	RPL36-006|RPL36-001|RPL36-003|RPL36-007|RPL36-004
20	883200	883223	-	4	3	3	mRNA	ANGPT4-001
1	150265927	150265935	-	1	2	6	mRNA	APH1A-201|APH1A-002|APH1A-001
14	104703251	104703266	+	1	5	3	mRNA	INF2-003|INF2-009|INF2-001
17	40389338	40389462	-	2	3	4	mRNA	TOP2A-001|TOP2A-006
19	18857254	18857292	+	4	2	3	mRNA	UPF1-001|UPF1-002
19	55643666	55643690	+	2	3	4	mRNA	ZNF581-002|ZNF581-004|ZNF581-001|CCDC106-009
2	197486783	197486803	-	3	4	2	mRNA	HSPD1-001|HSPD1-201
21	31557521	31557538	-	2	5	2	mRNA	TIAM1-001|TIAM1-201
21	32375505	32375513	-	1	5	3	mRNA	URB1-001
4	173334324	173334330	-	3	5	1	mRNA	HMGB2-001|HMGB2-003
6	27133415	27133503	+	2	3	4	mRNA	HIST1H2AG-001
X	107713524	107713585	-	6	1	2	mRNA	TSC22D3-002|TSC22D3-001|TSC22D3-008|TSC22D3-004|TSC22D3-005
1	200969831	200969843	-	1	4	3	mRNA	KIF21B-002
12	50981468	50981505	-	2	3	3	mRNA	SLC11A2-006|SLC11A2-007
16	14630211	14630216	-	4	1	3	mRNA	PARN-001|PARN-003|PARN-002|PARN-004|PARN-006
16	15596262	15596320	-	4	3	1	mRNA	KIAA0430-001|KIAA0430-005|KIAA0430-003|KIAA0430-004
17	28614612	28614635	-	3	3	2	mRNA	KIAA0100-001
2	28948189	28948195	+	3	3	2	mRNA	WDR43-001
21	34105193	34105256	+	1	4	3	mRNA	MRPS6-001|SLC5A3-001
3	184331810	184331945	+	4	1	3	mRNA	EIF2B5-017|EIF4G1-007|EIF4G1-202|EIF4G1-010|EIF4G1-003|EIF4G1-014|EIF4G1-009|EIF4G1-012|EIF4G1-001|EIF4G1-013|EIF4G1-038|EIF4G1-039|EIF4G1-016|EIF4G1-201|EIF4G1-041
7	22564557	22564564	-	3	1	4	mRNA	STEAP1B-002
1	182887565	182887629	+	1	1	5	mRNA	DHX9-001
12	1202047	1202101	+	2	3	2	mRNA	ERC1-001|ERC1-015|ERC1-014|ERC1-201|ERC1-202|ERC1-203|ERC1-011
12	50981602	50981668	-	1	4	2	mRNA	SLC11A2-006|SLC11A2-007
14	21385975	21385991	-	2	3	2	mRNA	CHD8-001|CHD8-201|CHD8-002
15	58332721	58332784	-	2	3	2	mRNA	ALDH1A2-003
16	50066020	50066032	+	1	4	2	mRNA	HEATR3-001
16	56430963	56431045	-	2	2	3	mRNA	NUDT21-001
17	75778996	75779024	-	4	1	2	mRNA	H3F3B-001|H3F3B-010|H3F3B-011|H3F3B-007|H3F3B-005|H3F3B-003|H3F3B-006|H3F3B-009
19	32482445	32482533	+	2	4	1	mRNA	DPY19L3-201|DPY19L3-007|DPY19L3-001
1	44645110	44645117	+	3	2	1	mRNA	RNF220-001|RNF220-002|RNF220-201|RNF220-202|RNF220-014|RNF220-013
10	125657134	125657158	-	2	1	3	mRNA	TEX36-003|TEX36-002|TEX36-001
12	56713686	56714363	-	3	1	2	mRNA	NACA-018|NACA-201|NACA-004|NACA-001|NACA-002|NACA-003|NACA-011|NACA-005|NACA-007|NACA-014|NACA-012|NACA-020
19	44991374	44992232	+	3	1	2	mRNA	CLPTM1-002|CLPTM1-004|CLPTM1-001
20	483143	483203	-	1	2	3	mRNA	CSNK2A1-010|CSNK2A1-009|CSNK2A1-001|CSNK2A1-002|CSNK2A1-201
3	143032881	143032886	+	1	2	3	mRNA	U2SURP-001|U2SURP-022|U2SURP-005
12	1592411	1592433	-	1	1	3	mRNA	FBXL14-001
15	42191200	42191442	-	2	2	1	mRNA	VPS39-001|VPS39-002
15	75625550	75625581	-	2	2	1	mRNA	SNUPN-004|SNUPN-001|SNUPN-002|SNUPN-003|SNUPN-006|SNUPN-005|SNUPN-009|SNUPN-007
2	127764722	127764747	-	3	1	1	mRNA	WDR33-001|WDR33-004|WDR33-003|WDR33-002
2	219541149	219541540	-	1	1	3	mRNA	CHPF-001|CHPF-201|CHPF-002
7	92110558	92110566	+	3	1	1	mRNA	AKAP9-001|AKAP9-202
X	53414780	53414801	-	3	1	1	mRNA	SMC1A-001|SMC1A-201|SMC1A-003
12	70243793	70243809	+	1	1	2	mRNA	CNOT2-007|CNOT2-201|CNOT2-008|CNOT2-001|CNOT2-010|CNOT2-013|CNOT2-015|CNOT2-018|CNOT2-021|CNOT2-003|CNOT2-024|CNOT2-004
4	107911362	107911370	+	1	1	2	mRNA	SGMS2-001
7	92110593	92110642	+	1	1	2	mRNA	AKAP9-001|AKAP9-202
1	16124758	16124786	-	1	1	1	mRNA	EPHA2-001|EPHA2-201
10	119031012	119031055	+	1	1	1	mRNA	NANOS1-002|NANOS1-001
16	56430815	56430836	-	1	1	1	mRNA	NUDT21-001
17	79935784	79935811	-	1	1	1	mRNA	TBC1D16-001|TBC1D16-002
19	58183129	58183136	+	1	1	1	mRNA	ZNF274-001|ZNF274-010
2	20308072	20308313	-	1	1	1	mRNA	PUM2-001|PUM2-201|PUM2-202|PUM2-003|PUM2-002|PUM2-006
2	232828679	232828712	+	169	263	399	miscRNA	Y_RNA.74-201
11	117015924	117015954	+	37	27	37	miscRNA	RNY4P6-201
5	140711311	140711339	+	6	11	33	miscRNA	VTRNA1-1-201
14	20343090	20343397	-	8	10	27	miscRNA	RNaseP_nuc.1-201
2	11584870	11584877	+	21	21	3	miscRNA	RN7SL674P-201
2	127798940	127798970	-	11	14	20	miscRNA	RNY4P7-201
7	148963341	148963373	+	16	15	9	miscRNA	RNY4-201
14	20343091	20343387	-	9	9	13	miscRNA	RNaseP_nuc.1-201
14	20343144	20343267	-	2	2	1	miscRNA	RNaseP_nuc.1-201
12	62603714	62603742	+	96	108	155	miRNA	MIRLET7I-201
X	53556266	53556298	-	93	20	15	miRNA	hsa-mir-98
22	46113716	46113739	+	30	41	45	miRNA	hsa-let-7b
3	52268306	52268334	-	8	16	32	miRNA	MIRLET7G-201
X	53557221	53557242	-	9	17	8	miRNA	hsa-let-7f-2
17	8186962	8186976	+	7	14	5	miRNA	hsa-mir-4521
11	65636335	65636346	+	2	5	1	miRNA	hsa-mir-4690
9	94176375	94176405	+	2	2	4	miRNA	MIRLET7F1-201
5	181191602	181191614	-	507	641	163	lincRNA	CTC-338M12.2-001
22	42615509	42615545	+	122	137	94	lincRNA	RNU12-001
22	42615416	42615457	+	55	45	122	lincRNA	RNU12-001
22	42615471	42615546	+	15	34	168	lincRNA	RNU12-001
17	43251623	43251695	-	43	50	53	lincRNA	LINC00854-001|LINC00854-012|LINC00854-013|LINC00854-014
2	121531157	121531172	+	28	26	37	lincRNA	RP11-204L24.2-001
22	37193865	37193909	-	33	15	15	lincRNA	C1QTNF6-002|C1QTNF6-007|C1QTNF6-006
22	37193848	37193927	-	31	21	4	lincRNA	C1QTNF6-002|C1QTNF6-007|C1QTNF6-006
17	43273004	43273062	-	13	13	19	lincRNA	LINC00854-001|LINC00854-012|LINC00854-013|LINC00854-014
22	37193900	37193907	-	12	20	9	lincRNA	C1QTNF6-002|C1QTNF6-007|C1QTNF6-006
7	138018294	138018303	+	22	12	7	lincRNA	AKR1D1-004
11	62853591	62853800	-	14	13	12	lincRNA	SNHG1-006|SNHG1-001|SNHG1-002|SNHG1-025|SNHG1-003|SNHG1-004|SNHG1-005|SNHG1-022|SNHG1-014|SNHG1-007|SNHG1-020|SNHG1-021|SNHG1-019|SNHG1-015|SNHG1-018|SNHG1-024|SNHG1-017|SNHG1-016|SNHG1-013|SNHG1-023
22	42615471	42615539	+	9	15	12	lincRNA	RNU12-001
22	37193874	37193900	-	2	19	15	lincRNA	C1QTNF6-002|C1QTNF6-007|C1QTNF6-006
16	10865851	10865873	-	5	22	7	lincRNA	RP11-876N24.2-001
7	138018277	138018303	+	5	14	13	lincRNA	AKR1D1-004
2	52176065	52176078	+	10	16	4	lincRNA	AC007682.1-001
17	8222223	8222230	-	7	4	15	lincRNA	LINC00324-001
17	43251732	43251790	-	14	3	9	lincRNA	LINC00854-001|LINC00854-012|LINC00854-013|LINC00854-014
2	121531101	121531172	+	15	5	5	lincRNA	RP11-204L24.2-001
17	76558912	76558924	+	7	3	14	lincRNA	SNHG16-005|SNHG16-004|SNHG16-007|SNHG16-002|SNHG16-001|SNHG16-003|SNHG16-008
2	121531157	121531162	+	4	5	12	lincRNA	RP11-204L24.2-001
2	121531074	121531172	+	4	9	7	lincRNA	RP11-204L24.2-001
17	43251641	43251703	-	6	6	7	lincRNA	LINC00854-001|LINC00854-012|LINC00854-013|LINC00854-014
22	42615479	42615538	+	10	1	8	lincRNA	RNU12-001
22	42615529	42615546	+	3	10	6	lincRNA	RNU12-001
1	173866896	173866919	-	3	7	6	lincRNA	GAS5-008|GAS5-003|GAS5-017|GAS5-029|GAS5-013|GAS5-001|GAS5-022|GAS5-002|GAS5-004|GAS5-027|GAS5-019|GAS5-014|GAS5-010|GAS5-015|GAS5-021|GAS5-018|GAS5-009|GAS5-012|GAS5-016|GAS5-007|GAS5-011|GAS5-006|GAS5-020|GAS5-005
17	43251641	43251685	-	7	3	5	lincRNA	LINC00854-001|LINC00854-012|LINC00854-013|LINC00854-014
5	69042676	69042700	-	2	8	5	lincRNA	CTC-498J12.1-001
2	121531074	121531119	+	8	3	3	lincRNA	RP11-204L24.2-001
3	151085772	151085778	+	3	3	7	lincRNA	MED12L-006
11	93734690	93734695	-	4	1	7	lincRNA	TAF1D-002|TAF1D-004|TAF1D-015|TAF1D-014|TAF1D-005|TAF1D-016|TAF1D-023|TAF1D-003|TAF1D-019|TAF1D-013|TAF1D-011|TAF1D-010
12	109093533	109093589	-	2	5	5	lincRNA	ALKBH2-004
16	23286834	23286909	+	4	1	4	lincRNA	SCNN1B-008
3	194769502	194769509	+	3	1	5	lincRNA	AC090505.6-001
22	37193934	37193943	-	4	1	3	lincRNA	C1QTNF6-002|C1QTNF6-007|C1QTNF6-006
10	100373844	100373898	+	3	2	2	lincRNA	LINC00263-001
20	36046414	36046612	-	3	3	1	lincRNA	LINC00657-001
5	38623205	38623229	+	1	4	1	lincRNA	LIFR-AS1-002
6	28802764	28802771	-	722	1100	1063
19	47923807	47923859	+	1078	826	794
19	50107031	50107106	-	2	3	2640
17	42997948	42997978	-	440	722	728
1	35427847	35427865	-	368	471	593
19	50107054	50107106	-	519	159	727
19	50103995	50104047	-	138	3	1166
19	50117760	50117816	-	214	560	444
19	50128442	50128494	-	689	150	10
19	47907706	47907758	+	39	274	422
7	149628168	149628212	+	114	65	534
19	47944994	47945001	+	330	289	51
19	47934208	47934259	+	491	2	162
3	41685003	41685010	+	223	125	205
9	76571969	76572014	+	137	140	241
1	44721679	44721709	-	180	181	151
19	47923851	47923858	+	112	173	224
1	28648868	28648924	+	246	62	154
14	20633142	20633203	+	145	64	147
9	76571951	76572015	+	148	93	113
1	144552265	144552273	+	50	104	165
6	26198815	26198823	-	102	120	86
19	50123114	50123170	-	207	45	55
19	47918456	47918509	+	91	12	122
1	28648876	28648918	+	32	103	67
1	44721673	44721717	-	81	55	56
11	86155272	86155296	+	61	76	50
19	47918501	47918508	+	33	38	105
15	73831100	73831161	-	39	55	49
4	182925630	182925686	+	44	50	49
16	3153085	3153132	+	28	45	64
14	20633080	20633085	+	52	5	67
14	88979207	88979213	+	36	24	52
16	22298511	22298526	-	45	19	39
1	145465449	145465569	-	31	25	27
16	22298511	22298592	-	31	9	34
17	17960265	17960324	+	19	16	38
21	8260696	8260745	+	3	4	64
5	181222271	181222288	-	20	28	21
7	148941512	148941531	+	4	29	36
1	144552243	144552269	+	5	24	37
14	20633120	20633203	+	29	6	28
1	236288393	236288407	+	15	15	30
16	3153003	3153128	+	18	14	27
1	147084700	147084719	-	22	18	17
X	24542231	24542246	+	13	22	22
15	66686074	66686102	-	16	20	20
1	16514135	16514154	-	29	18	2
7	148941513	148941549	+	1	30	16
17	49191922	49192139	-	23	12	11
1	148038487	148038544	-	6	23	16
16	51556395	51556401	-	15	13	16
3	181700318	181700326	-	14	4	23
1	44721709	44721728	-	20	10	10
16	22298521	22298585	-	10	20	10
1	100362930	100362948	-	19	1	19
19	47944924	47945021	+	33	2	4
1	44819704	44819781	-	11	12	13
12	116284718	116284723	+	17	9	9
15	65304881	65304889	+	10	13	11
1	146376996	146377006	+	7	18	8
15	95399544	95399560	+	14	8	11
15	66686067	66686101	-	13	3	17
1	148038534	148038547	-	12	10	10
16	22298511	22298586	-	8	11	13
1	148038486	148038550	-	9	10	12
17	38980132	38980144	-	9	12	10
3	129400104	129400109	+	12	2	17
1	44721604	44721721	-	11	10	9
16	3187949	3187955	-	9	11	10
14	20633150	20633201	+	1	10	18
1	44721679	44721686	-	9	9	10
1	145465460	145465586	-	13	8	7
19	47923783	47923879	+	20	6	2
19	50100931	50100983	-	23	1	4
1	16904790	16904811	-	12	6	8
1	145465450	145465460	-	8	14	4
21	16194200	16194209	-	12	12	1
11	86155279	86155285	+	9	9	6
16	75621376	75621383	+	11	1	12
1	145465399	145465412	-	5	12	6
1	145465497	145465569	-	1	13	9
16	57300048	57300088	+	7	10	6
4	2860865	2860904	-	4	9	10
12	75759429	75759449	+	2	11	9
8	89404260	89404269	+	11	5	6
10	112907894	112907958	-	9	4	8
1	16904796	16904808	-	4	8	8
1	210374110	210374126	-	5	6	9
11	68460159	68460195	-	9	2	9
1	16513820	16514003	-	10	2	7
10	14693062	14693079	+	7	7	5
10	14805743	14805758	-	12	3	4
1	146377059	146377064	+	8	2	8
10	67765418	67765454	+	3	7	8
10	14805743	14805770	-	3	13	2
10	78033549	78033555	-	4	6	8
16	73197773	73197785	+	4	10	4
19	39226253	39226287	+	5	5	8
6	135746115	135746131	+	9	6	2
X	104157485	104157493	+	1	12	3
12	75759485	75759491	+	3	2	10
16	22298572	22298585	-	1	10	4
17	17960252	17960267	+	1	4	10
X	47802756	47802764	-	5	8	2
12	6937970	6937977	-	2	4	8
16	22298320	22298344	-	5	2	6
15	79744757	79744786	+	6	4	2
9	129140714	129140741	-	6	5	1
1	44721541	44721555	-	1	2	8
17	49191936	49192137	-	3	6	2
19	1021748	1021767	+	4	5	2
19	50117761	50117768	-	3	1	7
2	188293091	188293099	-	7	1	3
15	73831114	73831148	-	5	1	4
1	8061408	8061415	-	5	3	1
12	113330589	113330602	+	1	2	6
20	51122814	51122831	+	3	4	2
14	74091447	74091800	-	3	2	3
19	50123091	50123166	-	4	3	1
2	241833535	241833562	-	2	1	5
6	82774850	82774858	+	2	2	4
1	231422455	231422463	+	1	3	3
1	87943684	87943706	-	2	3	2
1	210374091	210374099	-	2	4	1
16	57300441	57300450	-	2	1	4
17	17960240	17960303	+	2	2	3
18	778863	778868	+	2	3	2
2	66100132	66100185	-	1	4	2
20	29299640	29300045	-	3	2	2
21	45981408	45981470	-	4	2	1
5	65035941	65035949	+	1	1	5
1	111739769	111739774	+	2	2	2
15	65304851	65304863	+	1	2	3
20	41028394	41028399	-	2	2	2
6	28758320	28758332	-	3	1	2
5	40798364	40798370	+	2	2	1
3	157591930	157591949	-	1	1	2

## Sheet: Exon-introns
Gene_name	Transcript_id	Exon-intron_reads
OAT	ENST00000368845.5	3776
RPS24	ENST00000360830.4	630
RPS24	ENST00000372360.3	630
RPS24	ENST00000435275.1	630
TMEM136	ENST00000314475.2	476
TMEM136	ENST00000529187.1	476
MRPL55	ENST00000295008.4	460
MRPL55	ENST00000366746.3	460
MRPL55	ENST00000366747.3	460
CASP8	ENST00000432109.2	264
GSTO2	ENST00000338595.2	202
RALGDS	ENST00000372047.3	201
RALGDS	ENST00000372050.3	201
MYH10	ENST00000269243.4	183
HCFC1R1	ENST00000574980.1	182
CIRBP	ENST00000320936.5	170
RPS12	ENST00000230050.3	129
NDUFAF3	ENST00000326925.6	117
KLHL22	ENST00000328879.4	112
NDE1	ENST00000396354.1	110
CIRBP	ENST00000586472.1	110
HNRNPK	ENST00000360384.5	108
HNRNPK	ENST00000376263.3	108
TEX264	ENST00000341333.5	100
STIL	ENST00000360380.3	96
STIL	ENST00000371877.3	96
RPL19	ENST00000225430.4	83
GPX4	ENST00000354171.8	76
FBXO18	ENST00000362091.4	69
FLYWCH2	ENST00000293981.6	67
LSM4	ENST00000593829.1	54
WDHD1	ENST00000360586.3	50
WDHD1	ENST00000420358.2	50
ABCA2	ENST00000341511.6	49
ISYNA1	ENST00000338128.7	48
ISYNA1	ENST00000457269.3	48
C12orf57	ENST00000229281.5	47
PLSCR3	ENST00000324822.11	47
PLSCR3	ENST00000574401.1	47
PIGV	ENST00000078527.4	46
B4GALT4	ENST00000359213.3	38
B4GALT4	ENST00000393765.2	38
MDP1	ENST00000288087.7	36
PKM	ENST00000335181.5	36
PKM	ENST00000389093.3	36
MDP1	ENST00000396833.2	36
MYCBP	ENST00000397572.2	35
EPHX1	ENST00000272167.5	32
INSIG1	ENST00000340368.4	30
MPP3	ENST00000398389.4	30
SYT3	ENST00000593901.1	28
SYT3	ENST00000600079.1	28
MATR3	ENST00000394800.2	25
MATR3	ENST00000502929.1	25
MATR3	ENST00000509990.1	25
HIST1H2BD	ENST00000289316.2	21
MLST8	ENST00000382450.4	21
MAVS	ENST00000428216.2	21
MLST8	ENST00000564088.1	21
MLST8	ENST00000569417.1	21
SORBS1	ENST00000306402.6	20
SORBS1	ENST00000371227.4	20
SORBS1	ENST00000371249.2	20
SORBS1	ENST00000607232.1	20
BCKDK	ENST00000219794.6	18
CLASRP	ENST00000221455.3	18
BCKDK	ENST00000287507.3	18
CLASRP	ENST00000391953.4	18
BCKDK	ENST00000394950.3	18
SLC25A51	ENST00000242275.6	15
ELAC1	ENST00000269466.3	15
TRABD	ENST00000303434.4	15
ELAC1	ENST00000588577.1	15
RP11-729L2.2	ENST00000590722.2	15
EEF1B2	ENST00000236957.5	14
GLUL	ENST00000331872.6	14
EEF1B2	ENST00000392221.1	14
BET1L	ENST00000325147.9	12
BET1L	ENST00000382762.3	12
RPP14	ENST00000445193.2	12
BET1L	ENST00000529614.2	12
CCDC127	ENST00000296824.3	10
TSNARE1	ENST00000524325.1	10
